# Supplementary material for: Integrated metabolic modelling reveals cell-type specific epigenetic control points of the macrophage metabolic network
Source: BMC Genomics. 2015 Oct 19;16:809. doi: 10.1186/s12864-015-1984-4 (PMC4617894; doi:10.1186/s12864-015-1984-4)
Supplement: Additional file 2: Table S2. — Medium composition and biomass formulation. The biomass equations are given with the metabolites abbreviations IDs as found in the models (sheet 2). In the sheet three, the 1st column contains the medium composition used to constrain Recon 1 using the metabolites abbreviation as used in the model. In the second column are displayed the medium composition for Recon 2. (XLSX 12 kb) [file 12864_2015_1984_MOESM2_ESM.xlsx]

## Sheet: Summary
Validation: Simulation Knock-out experiment on generic cancer models
1	Medium composition used to constraint the model
2	Biomass composition

## Sheet: Medium Composition
medium composition
medium composition used to contraint Recon1 and models extracted from Recon1 (taken from Wang et al.)	medium composition used to contraint Recon2 and models extracted from Recon2 (taken from Wang et al.)
gly[e]	gly[e]
arg-DASH-L[e]	arg_L[e]
asn-DASH-L[e]	asn_L[e]
asp-DASH-L[e]	asp_L[e]
cys-DASH-L[e]	cys_L[e]
glu-DASH-L[e]	glu_L[e]
gln-DASH-L[e]	gln_L[e]
his-DASH-L[e]	his_L[e]
ile-DASH-L[e]	ile_L[e]
leu-DASH-L[e]	leu_L[e]
lys-DASH-L[e]	lys_L[e]
met-DASH-L[e]	met_L[e]
phe-DASH-L[e]	phe_L[e]
pro-DASH-L[e]	pro_L[e]
ser-DASH-L[e]	ser_L[e]
thr-DASH-L[e]	thr_L[e]
trp-DASH-L[e]	trp_L[e]
tyr-DASH-L[e]	tyr_L[e]
val-DASH-L[e]	val_L[e]
btn[e]	btn[e]
chol[e]	chol[e]
pnto-DASH-R[e]	pnto_R[e]
fol[e]	fol[e]
ncam[e]	ncam[e]
pydx[e]	pydx[e]
ribflv[e]	ribflv[e]
thm[e]	thm[e]
inost[e]	inost[e]
ca2[e]	ca2[e]
so4[e]	so4[e]
k[e]	k[e]
cl[e]	cl[e]
na1[e]	na1[e]
pi[e]	pi[e]
glc-DASH-D[e]	glc_D[e]
gthrd[e]	gthrd[e]
o2[e]	o2[e]
co2[e]	co2[e]

## Sheet: Biomass
Biomass function
Recon 1 biomass (Wang et al.)	0.119000 ala-DASH-L[c] + 0.006000 amp[c] + 0.001000 arg-DASH-L[c] + 0.012000 asn-DASH-L[c] + 0.693000 asp-DASH-L[c] + 43.153000 atp[c] + 0.008000 chsterol[c] + 0.009000 cmp[c] + 0.001000 cys-DASH-L[c] + 0.003000 dag-hs[c] + 0.002000 damp[c] + 0.002000 dcmp[c] + 0.002000 dgmp[c] + 0.002000 dtmp[c] + 0.191000 gln-DASH-L[c] + 0.168000 glu-DASH-L[c] + 0.139000 gly[c] + 0.266000 glygn1[c] + 0.011000 g…
Recon 2 biomass*	20.650800 h2o[c] + 20.650800 atp[c] + 0.385870 glu_L[c] + 0.352610 asp_L[c] + 0.002546 gtp[c] + 0.279420 asn_L[c] + 0.505630 ala_L[c] + 0.046571 cys_L[c] + 0.326000 gln_L[c] + 0.538890 gly[c] + 0.392530 ser_L[c] + 0.312690 thr_L[c] + 0.592110 lys_L[c] + 0.359260 arg_L[c] + 0.153020 met_L[c] + 2.005200 pail_hs[c] + 0.005104 ctp[c] + 16.530500 pchol_hs[c] + 6.851300 pe_hs[c] + 1.759100 chsterol[c] …
*The biomass function used for the experiment on Recon2 is one already included in the model
