# Supplementary material for: Integrated metabolic modelling reveals cell-type specific epigenetic control points of the macrophage metabolic network
Source: BMC Genomics. 2015 Oct 19;16:809. doi: 10.1186/s12864-015-1984-4 (PMC4617894; doi:10.1186/s12864-015-1984-4)
Supplement: Additional file 3: Table S4. — List of selected 156 arrays ordered in function the Jaccard similarity index used for Fig. 1 and of the remaining 745 arrays that compose the primary cell atlas dataset. The first column contains the Gene Omnibus ID of the arrays. The second and third column contains a description of the arrays and the array names and the last column the order of the arrays in the cluster plot (Fig. 1a) from left to right. Arrays stated as not selected were not depicted for the Fig. 1 but were used to produce together with 156 arrays to produce Figs. 5 and 7. (XLSX 39 kb) [file 12864_2015_1984_MOESM3_ESM.xlsx]

## Sheet: primary cells atlas
list of 745 arrays used for the cell-specificity analysis on Figure 5 and Figure 7
GEO ID	Description	Microarray names	Rank of the selected arrays in the clusterplot from left to right. Unselected arrays are tagged as not selected
GSM158470	Normal_human_spermatozoa	Hs.98:Gametocytes:spermatocyte:r4	1
GSM304261	Human_metaphase_II_oocytes	Hs.22:Gametocytes:oocyte:r2	2
GSM304260	Human_metaphase_II_oocytes	Hs.22:Gametocytes:oocyte:r1	3
GSM304262	Human_metaphase_II_oocytes	Hs.22:Gametocytes:oocyte:r3	4
GSM158468	Normal_human_spermatozoa	Hs.98:Gametocytes:spermatocyte:r2	5
GSM289616	Age-related_expression_data_from_composite_bone_marrow_from_healthy_humans	Hs.17:BM_&Prog.:BM:23_months	6
GSM289612	Age-related_expression_data_from_composite_bone_marrow_from_healthy_humans	Hs.17:BM_&Prog.:BM:2_months	7
GSM310435	B_cell_subsets	Hs.25:tonsil:B_cell:Na?ve:r39	8
GSM279584	Naive,_central_memory_and_effector_T_cells	Hs.12:PB:T_cell:CD4+_naive:r4	9
GSM310436	B_cell_subsets	Hs.25:tonsil:B_cell:Na?ve:r41	10
GSM310437	B_cell_subsets	Hs.25:tonsil:B_cell:Na?ve:r48	11
GSM260672	human_mesenchymal_stromal_cell_TGFß3/BMP2-induced_chondrogenesis	Hs.6:Tissue_stem_cells:BM_MSC:BMP2_21d:r1	12
GSM556663	unstimulated_intestinal_monocytes_and_macrophages,_and_flagellin_stimulated_monocytes_and_macrophages	Hs.80:Monocyte:cntrl:r2	13
GSM361266	Impact_of_anti-inflammatory_agents_on_the_gene_expression_profile_of_stimulated_human_neutrophils	Hs.39:PB:Neutrophils:cntrl_30min:	14
GSM290420	Platelets_from_healthy_volunteers	Hs.18:Platelets_&_reticulocytes:platelet:r7	15
GSM290423	Platelets_from_healthy_volunteers	Hs.18:Platelets_&_reticulocytes:platelet:r10	16
GSM290421	Platelets_from_healthy_volunteers	Hs.18:Platelets_&_reticulocytes:platelet:r8	17
GSM290414	Platelets_from_healthy_volunteers	Hs.18:Platelets_&_reticulocytes:platelet:r1	18
GSM290415	Platelets_from_healthy_volunteers	Hs.18:Platelets_&_reticulocytes:platelet:r2	19
GSM310429	B_cell_subsets	Hs.25:tonsil:B_cell:Germinal_center:r40	20
GSM310430	B_cell_subsets	Hs.25:tonsil:B_cell:Germinal_cente:r43	21
GSM310431	B_cell_subsets	Hs.25:tonsil:B_cell:Germinal_cente:r50	22
GSM279581	Naive,_central_memory_and_effector_T_cells	Hs.12:PB:T_cell:CD4+_naive:r1	23
GSM279573	Naive,_central_memory_and_effector_T_cells	Hs.12:PB:T_cell:CD4+_central_memory:r1	24
GSM279572	Naive,_central_memory_and_effector_T_cells	Hs.12:PB:T_cell:CD4+_central_memory:r5	25
GSM279579	Naive,_central_memory_and_effector_T_cells	Hs.12:PB:T_cell:CD4+_effector_memory:r3	26
GSM279582	Naive,_central_memory_and_effector_T_cells	Hs.12:PB:T_cell:CD4+_naive:r2	27
GSM279583	Naive,_central_memory_and_effector_T_cells	Hs.12:PB:T_cell:CD4+_naive:r3	28
GSM279575	Naive,_central_memory_and_effector_T_cells	Hs.12:PB:T_cell:CD4+_central_memory:r3	29
GSM279580	Naive,_central_memory_and_effector_T_cells	Hs.12:PB:T_cell:CD4+_effector_memory:r4	30
GSM279576	Naive,_central_memory_and_effector_T_cells	Hs.12:PB:T_cell:CD4+_central_memory:r4	31
GSM279577	Naive,_central_memory_and_effector_T_cells	Hs.12:PB:T_cell:CD4+_effector_memory:r1	32
GSM279574	Naive,_central_memory_and_effector_T_cells	Hs.12:PB:T_cell:CD4+_central_memory:r2	33
GSM279578	Naive,_central_memory_and_effector_T_cells	Hs.12:PB:T_cell:CD4+_effector_memory:r2	34
GSM310432	B_cell_subsets	Hs.25:tonsil:B_cell:Plasma_cell:r30	35
GSM310434	B_cell_subsets	Hs.25:tonsil:B_cell:Plasma_cell:r44	36
GSM310433	B_cell_subsets	Hs.25:tonsil:B_cell:Plasma_cell:r33	37
GSM488973	Expression_data_for_normal_flow_sorted_hematopietic_cell_subpopulations	Hs.67:BM_&Prog.:Bcell_immature:r2	38
GSM488972	Expression_data_for_normal_flow_sorted_hematopietic_cell_subpopulations	Hs.67:BM_&Prog.:Bcell_immature:r1	39
GSM178551	Hematopoietic_stem_cell_mobilization_with_G-CSF	Hs.102:PB:BM_&Prog.:HSC:_-G-CSF:r3	40
GSM178549	Hematopoietic_stem_cell_mobilization_with_G-CSF	Hs.102:PB:BM_&Prog.:HSC:_-G-CSF:r1	41
GSM140248	circulating_CD14+/CD16+__monocytes_from_healthy_controls	Hs.90:Monocyte:r313	42
GSM140245	circulating_CD14+/CD16+__monocytes_from_healthy_controls	Hs.90:Monocyte:r307	43
GSM140244	circulating_CD14+/CD16+__monocytes_from_healthy_controls	Hs.90:Monocyte:r303	44
GSM359332	human_alveolar_macrophages_infected_by_B._anthracis_spores	Hs.38:Macrophage:Alveolar:cntrl_6h:r1	45
GSM140973	DC-SIGN_stimulated_monocyte-derived_DC	Hs.91:DC:monocyte-derived:anti-DC-SIGN_2h:r3	46
GSM140953	DC-SIGN_stimulated_monocyte-derived_DC	Hs.91:DC:monocyte-derived:cntrl_2h:r1	47
GSM140971	DC-SIGN_stimulated_monocyte-derived_DC	Hs.91:DC:monocyte-derived:anti-DC-SIGN_2h:r2	48
GSM140970	DC-SIGN_stimulated_monocyte-derived_DC	Hs.91:DC:monocyte-derived:anti-DC-SIGN_2h:r1	49
GSM140249	circulating_CD14+/CD16+__monocytes_from_healthy_controls	Hs.90:Monocyte:r317	50
GSM140247	circulating_CD14+/CD16+__monocytes_from_healthy_controls	Hs.90:Monocyte:r311	51
GSM556647	unstimulated_intestinal_monocytes_and_macrophages,_and_flagellin_stimulated_monocytes_and_macrophages	Hs.80:Monocyte:cntrl:r1	52
GSM488979	Expression_data_for_normal_flow_sorted_hematopietic_cell_subpopulations	Hs.67:BM_&Prog.:Pre-B_cell_CD34-:r2	53
GSM488978	Expression_data_for_normal_flow_sorted_hematopietic_cell_subpopulations	Hs.67:BM_&Prog.:Pre-B_cell_CD34-:r1	54
GSM289617	Age-related_expression_data_from_composite_bone_marrow_from_healthy_humans	Hs.17:BM_&Prog.:BM:32_months	55
GSM488976	Expression_data_for_normal_flow_sorted_hematopietic_cell_subpopulations	Hs.67:BM_&Prog.:Myelocyte:r1	56
GSM488977	Expression_data_for_normal_flow_sorted_hematopietic_cell_subpopulations	Hs.67:BM_&Prog.:Myelocyte:r2	57
GSM160532	monocyte-derived_dendritic_cells_after_infection_with_A._Fumigatus_(monocyte-derived)	Hs.99:DC:monocyte-derived:A._fumigatus_germ_tubes_6h:r2	58
GSM198942	resting_and_IL2_activated_human_natural_killer_cells	Hs.106:PB:NK_cell:cntrl:	59
GSM178550	Hematopoietic_stem_cell_mobilization_with_G-CSF	Hs.102:PB:BM_&Prog.:HSC:_-G-CSF:r2	60
GSM178552	Hematopoietic_stem_cell_mobilization_with_G-CSF	Hs.102:PB:BM_&Prog.:HSC:_-G-CSF:r4	61
GSM140246	circulating_CD14+/CD16+__monocytes_from_healthy_controls	Hs.90:Monocyte:r309	62
GSM289618	Age-related_expression_data_from_composite_bone_marrow_from_healthy_humans	Hs.17:BM_&Prog.:BM:39_months	63
GSM289615	Age-related_expression_data_from_composite_bone_marrow_from_healthy_humans	Hs.17:BM_&Prog.:BM:20_months	64
GSM289613	Age-related_expression_data_from_composite_bone_marrow_from_healthy_humans	Hs.17:BM_&Prog.:BM:3_months	65
GSM483484	bone_marrow_CD34+_cells_from_healthy_controls	Hs.66:BM_&Prog.:HSC_CD34+:r5	66
GSM483485	bone_marrow_CD34+_cells_from_healthy_controls	Hs.66:BM_&Prog.:HSC_CD34+:r6	67
GSM483482	bone_marrow_CD34+_cells_from_healthy_controls	Hs.66:BM_&Prog.:HSC_CD34+:r3	68
GSM483480	bone_marrow_CD34+_cells_from_healthy_controls	Hs.66:BM_&Prog.:HSC_CD34+:r1	69
GSM488980	Expression_data_for_normal_flow_sorted_hematopietic_cell_subpopulations	Hs.67:BM_&Prog.:Pro-B_cell_CD34+:r1	70
GSM488981	Expression_data_for_normal_flow_sorted_hematopietic_cell_subpopulations	Hs.67:BM_&Prog.:Pro-B_cell_CD34+:r2	71
GSM53384	SH-SY5Y/TrkA_neuroblastoma_cells	Hs.81:Neurones:adrenal_medulla_cell_line:r3	72
GSM483483	bone_marrow_CD34+_cells_from_healthy_controls	Hs.66:BM_&Prog.:HSC_CD34+:r4	73
GSM483481	bone_marrow_CD34+_cells_from_healthy_controls	Hs.66:BM_&Prog.:HSC_CD34+:r2	74
GSM289614	Age-related_expression_data_from_composite_bone_marrow_from_healthy_humans	Hs.17:BM_&Prog.:BM:9_months	75
GSM488982	Expression_data_for_normal_flow_sorted_hematopietic_cell_subpopulations	Hs.67:BM_&Prog.:Pro-Myelocyte:r1	76
GSM488983	Expression_data_for_normal_flow_sorted_hematopietic_cell_subpopulations	Hs.67:BM_&Prog.:Pro-Myelocyte:r2	77
GSM488971	Expression_data_for_normal_flow_sorted_hematopietic_cell_subpopulations	Hs.67:BM_&Prog.:GMP:r2	78
GSM488968	Expression_data_for_normal_flow_sorted_hematopietic_cell_subpopulations	Hs.67:BM_&Prog.:CMP:r1	79
GSM488970	Expression_data_for_normal_flow_sorted_hematopietic_cell_subpopulations	Hs.67:BM_&Prog.:GMP:r1	80
GSM488969	Expression_data_for_normal_flow_sorted_hematopietic_cell_subpopulations	Hs.67:BM_&Prog.:CMP:r2	81
GSM488974	Expression_data_for_normal_flow_sorted_hematopietic_cell_subpopulations	Hs.67:BM_&Prog.:MEP:r1	82
GSM488975	Expression_data_for_normal_flow_sorted_hematopietic_cell_subpopulations	Hs.67:BM_&Prog.:MEP:r2	83
GSM469411	Human_embryonic_stem_cells_were_differentated_in_vitro_to_neuroepithelial_cells_(day-17),_or_astrocytes_(day-210)_after_specification_with_the_morphogens_retinoic_acid_(RA)_or_FGF8_from_days_10-21	Hs.64:Astrocyte:Embryonic_stem_cell-derived:d210_RA-specified:	84
GSM346942	human_foreskin_fibroblasts_infected_with_Trypanosoma_cruzi	Hs.33:Fibroblasts:foreskin:T._cruzi_24h:r2	85
GSM260674	human_mesenchymal_stromal_cell_TGFß3/BMP2-induced_chondrogenesis	Hs.6:Tissue_stem_cells:BM_MSC:BMP2_21d:r3	86
GSM287216	Effect_of_IL-17_on_human_vascular_smooth_muscle_cells	Hs.15:Smooth_muscle_cells:vascular:cntrl_6h:r1	87
GSM287220	Effect_of_IL-17_on_human_vascular_smooth_muscle_cells	Hs.15:Smooth_muscle_cells:vascular:cntrl_6h:r3	88
GSM92231	Schwann_cells	Hs.84:sural_nerve:Neurones:Schwann_cell:r1	89
GSM92233	Schwann_cells	Hs.84:sural_nerve:Neurones:Schwann_cell:r3	90
GSM469136	Human_fetal_bone_marrow_(3_samples),_liver_(3_samples)_and_blood_derived_mesenchymal_stem_cells_(3_samples)_compared_to_blood_mononuclear_cells_(3_samples)_from_pregnant_women	Hs.63:fetal_blood:BM_&Prog.:MSC:r2	91
GSM347920	Induced_pluripotent_stem_cells_from_fibroblasts_of_a_spinal_muscular_atrophy_patient	Hs.34:iPS_cells:skin_fibroblast:r2	92
GSM347919	Induced_pluripotent_stem_cells_from_fibroblasts_of_a_spinal_muscular_atrophy_patient	Hs.34:iPS_cells:skin_fibroblast:r1	93
GSM330313	Influenza_virus_infected_HUVEC	Hs.31:Endothelial_cells:HUVEC:cntrl:r1	94
GSM540714	Day_3.5_mesodermal_progenitor_(CD326neg_CD56+)_population	Hs.73:Tissue_stem_cells:CD326-CD56+_mesodem_prog.:r1	95
GSM540716	Day_3.5_mesodermal_progenitor_(CD326neg_CD56+)_population	Hs.73:Tissue_stem_cells:CD326-CD56+_mesodem_prog.:rr3	96
GSM469126	Human_fetal_bone_marrow_(3_samples),_liver_(3_samples)_and_blood_derived_mesenchymal_stem_cells_(3_samples)_compared_to_blood_mononuclear_cells_(3_samples)_from_pregnant_women	Hs.63:fetal_blood:BM_&Prog.:MSC:r3	97
GSM469131	Human_fetal_bone_marrow_(3_samples),_liver_(3_samples)_and_blood_derived_mesenchymal_stem_cells_(3_samples)_compared_to_blood_mononuclear_cells_(3_samples)_from_pregnant_women	Hs.63:fetal_liver:BM_&Prog.:MSC:r2	98
GSM346959	smooth_muscle_cells	Hs.33:Smooth_muscle_cells:vascular:cntrl_24h:r1	99
GSM346960	smooth_muscle_cells	Hs.33:Smooth_muscle_cells:vascular:cntrl_24h:r2	100
GSM346943	human_foreskin_fibroblasts_infected_with_Trypanosoma_cruzi	Hs.33:Fibroblasts:foreskin:cntrl_24h:r1	101
GSM346944	human_foreskin_fibroblasts_infected_with_Trypanosoma_cruzi	Hs.33:Fibroblasts:foreskin:cntrl_24h:r2	102
GSM469130	Human_fetal_bone_marrow_(3_samples),_liver_(3_samples)_and_blood_derived_mesenchymal_stem_cells_(3_samples)_compared_to_blood_mononuclear_cells_(3_samples)_from_pregnant_women	Hs.63:fetal_liver:BM_&Prog.:MSC:r1	103
GSM469125	Human_fetal_bone_marrow_(3_samples),_liver_(3_samples)_and_blood_derived_mesenchymal_stem_cells_(3_samples)_compared_to_blood_mononuclear_cells_(3_samples)_from_pregnant_women	Hs.63:fetal_blood:BM_&Prog.:MSC:r1	104
GSM335851	Influenza_virus_infected_HUVEC	Hs.31:Endothelial_cells:HUVEC:cntrl:r3	105
GSM92232	Schwann_cells	Hs.84:sural_nerve:Neurones:Schwann_cell:r2	106
GSM346952	human_microvascular_endothelial_cells	Hs.33:Endothelial_cells:HUVEC:r2	107
GSM346951	human_microvascular_endothelial_cells	Hs.33:Endothelial_cells:HUVEC:r1	108
GSM287218	Effect_of_IL-17_on_human_vascular_smooth_muscle_cells	Hs.15:Smooth_muscle_cells:vascular:cntrl_6h:r2	109
GSM239606	Native_Mesenchymal_Stem_Cells	Hs.111:BM:Chondrocytes:MSC-derived:r1	110
GSM239669	Native_Mesenchymal_Stem_Cells	Hs.109:iliac_MSC:Osteoblasts:r3	111
GSM239616	Native_Mesenchymal_Stem_Cells	Hs.109:iliac_MSC:Osteoblasts:r1	112
GSM239379	Native_Mesenchymal_Stem_Cells	Hs.111:Tissue_stem_cells:iliac_MSC:r2	113
GSM239260	Native_Mesenchymal_Stem_Cells	Hs.111:Tissue_stem_cells:iliac_MSC:r1	114
GSM239457	Native_Mesenchymal_Stem_Cells	Hs.111:Tissue_stem_cells:iliac_MSC:r3	115
GSM140969	DC-SIGN_stimulated_monocyte-derived_DC	Hs.91:DC:monocyte-derived:cntrl_2h:r3	116
GSM419987	monocyte-derived_macrophages_were_stimulated_with_IFNalpha	Hs.53:Macrophage:monocyte-derived:cntrl_4h:r1	117
GSM419988	monocyte-derived_macrophages_were_stimulated_with_IFNalpha	Hs.53:Macrophage:monocyte-derived:cntrl_4h:r2	118
GSM419989	monocyte-derived_macrophages_were_stimulated_with_IFNalpha	Hs.53:Macrophage:monocyte-derived:cntrl_4h:r3	119
GSM119362	Human_bronchial_epithelial_cell_differentiation_time_course	Hs.88:Epithelial_cells:bronchial:d0:r2	120
GSM299096	control_urothelial_cells	Hs.19:Epithelial_cells:bladder:r12	121
GSM299099	control_urothelial_cells	Hs.19:Epithelial_cells:bladder:r12	122
GSM299100	control_urothelial_cells	Hs.19:Epithelial_cells:bladder:r13	123
GSM299098	control_urothelial_cells	Hs.19:Epithelial_cells:bladder:r8	124
GSM239613	Native_Mesenchymal_Stem_Cells	Hs.111:BM:Chondrocytes:MSC-derived:r3	125
GSM239612	Native_Mesenchymal_Stem_Cells	Hs.111:BM:Chondrocytes:MSC-derived:r2	126
GSM385333	VEGF_induction_of_HUVEC	Hs.46:Endothelial_cells:HUVEC:cntrl:	127
GSM239668	Native_Mesenchymal_Stem_Cells	Hs.109:iliac_MSC:Osteoblasts:r2	128
GSM335393	Influenza_virus_infected_HUVEC	Hs.31:Endothelial_cells:HUVEC:cntrl:r2	129
GSM469127	Human_fetal_bone_marrow_(3_samples),_liver_(3_samples)_and_blood_derived_mesenchymal_stem_cells_(3_samples)_compared_to_blood_mononuclear_cells_(3_samples)_from_pregnant_women	Hs.63:fetal_bm:BM_&Prog.:MSC:r1	130
GSM469128	Human_fetal_bone_marrow_(3_samples),_liver_(3_samples)_and_blood_derived_mesenchymal_stem_cells_(3_samples)_compared_to_blood_mononuclear_cells_(3_samples)_from_pregnant_women	Hs.63:fetal_bm:BM_&Prog.:MSC:r2	131
GSM469129	Human_fetal_bone_marrow_(3_samples),_liver_(3_samples)_and_blood_derived_mesenchymal_stem_cells_(3_samples)_compared_to_blood_mononuclear_cells_(3_samples)_from_pregnant_women	Hs.63:fetal_bm:BM_&Prog.:MSC:r3	132
GSM469132	Human_fetal_bone_marrow_(3_samples),_liver_(3_samples)_and_blood_derived_mesenchymal_stem_cells_(3_samples)_compared_to_blood_mononuclear_cells_(3_samples)_from_pregnant_women	Hs.63:fetal_liver:BM_&Prog.:MSC:r3	133
GSM92234	Schwann_cells	Hs.84:sural_nerve:Neurones:Schwann_cell:r4	134
GSM305785	Bacillus_anthracis_lethal_toxin_(LT)-intoxicated_HUVECs	Hs.24:Endothelial_cells:HUVEC:cntrl:r2	135
GSM305784	Bacillus_anthracis_lethal_toxin_(LT)-intoxicated_HUVECs	Hs.24:Endothelial_cells:HUVEC:cntrl:r1	136
GSM260673	human_mesenchymal_stromal_cell_TGFß3/BMP2-induced_chondrogenesis	Hs.6:Tissue_stem_cells:BM_MSC:BMP2_21d:r2	137
GSM469409	Human_embryonic_stem_cells_were_differentated_in_vitro_to_neuroepithelial_cells_(day-17),_or_astrocytes_(day-210)_after_specification_with_the_morphogens_retinoic_acid_(RA)_or_FGF8_from_days_10-21	Hs.64:Neuroepithelial_cell:Embryonic_stem_cell-derived:d17:	138
GSM53383	SH-SY5Y/TrkA_neuroblastoma_cells	Hs.81:Neurones:adrenal_medulla_cell_line:r2	139
GSM53386	SH-SY5Y/TrkA_neuroblastoma_cells	Hs.81:Neurones:adrenal_medulla_cell_line:r5	140
GSM53387	SH-SY5Y/TrkA_neuroblastoma_cells	Hs.81:Neurones:adrenal_medulla_cell_line:r6	141
GSM53385	SH-SY5Y/TrkA_neuroblastoma_cells	Hs.81:Neurones:adrenal_medulla_cell_line:r4	142
GSM53382	SH-SY5Y/TrkA_neuroblastoma_cells	Hs.81:Neurones:adrenal_medulla_cell_line:r1	143
GSM173532	Cytokine_treated_normal_human_epidermal_keratinocytes	Hs.101:Keratinocytes:cntrl:r1	144
GSM173533	Cytokine_treated_normal_human_epidermal_keratinocytes	Hs.101:Keratinocytes:cntrl:r2	145
GSM299095	control_urothelial_cells	Hs.19:Epithelial_cells:bladder:r8	146
GSM299097	control_urothelial_cells	Hs.19:Epithelial_cells:bladder:r13	147
GSM119354	Human_bronchial_epithelial_cell_differentiation_time_course	Hs.88:Epithelial_cells:bronchial:d0:r1	148
GSM119372	Human_bronchial_epithelial_cell_differentiation_time_course	Hs.88:Epithelial_cells:bronchial:d28:r2	149
GSM346941	human_foreskin_fibroblasts_infected_with_Trypanosoma_cruzi	Hs.33:Fibroblasts:foreskin:T._cruzi_24h:r1	150
GSM540715	Day_3.5_mesodermal_progenitor_(CD326neg_CD56+)_population	Hs.73:Tissue_stem_cells:CD326-CD56+_mesodem_prog.:r2	151
GSM172869	human_embryonic_stem-cell-derived_neural_precursors_cells_(NPC)	Hs.100:Neurones:SA01_ES_cell-derived_neural_precursor:r2	152
GSM172868	human_embryonic_stem-cell-derived_neural_precursors_cells_(NPC)	Hs.100:Neurones:SA01_ES_cell-derived_neural_precursor:r1	153
GSM172870	human_embryonic_stem-cell-derived_neural_precursors_cells_(NPC)	Hs.100:Neurones:SA01_ES_cell-derived_neural_precursor:r3	154
GSM451161	human_mesenchymal_stromal_cell_osteoblast_differentiation_and_osteogenesis	Hs.58:Tissue_stem_cells:BM_MSC:osteogenic_induction_7d:r3	155
GSM451160	human_mesenchymal_stromal_cell_osteoblast_differentiation_and_osteogenesis	Hs.58:Tissue_stem_cells:BM_MSC:osteogenic_induction_7d:r2	156
GSM225042	Expression_data_from_human_embryonic_stem_cells	Hs.110:Embryonic_stem_cells:H1:r1	not selected
GSM230294	Expression_data_from_human_embryonic_stem_cells	Hs.110:Embryonic_stem_cells:H9:r1	not selected
GSM347922	H1L,_H7,_H9,_H13B,_and_H14A_embryonic_stem_cells	Hs.34:Embryonic_stem_cells:H7:	not selected
GSM347923	H1L,_H7,_H9,_H13B,_and_H14A_embryonic_stem_cells	Hs.34:Embryonic_stem_cells:H9:	not selected
GSM347924	H1L,_H7,_H9,_H13B,_and_H14A_embryonic_stem_cells	Hs.34:Embryonic_stem_cells:H13B:	not selected
GSM347925	H1L,_H7,_H9,_H13B,_and_H14A_embryonic_stem_cells	Hs.34:Embryonic_stem_cells:H14A:	not selected
GSM367062	Human_embryonic_stem_cells	Hs.40:Embryonic_stem_cells:H9:	not selected
GSM367061	Human_embryonic_stem_cells	Hs.40:Embryonic_stem_cells:BG01:	not selected
GSM378811	Human_Embryonic_Stem_Cells	Hs.44:Embryonic_stem_cells:H1L:	not selected
GSM530602	Human_embryonic_stem_cells	Hs.72:Embryonic_stem_cells:BG01:r1	not selected
GSM530605	Human_embryonic_stem_cells	Hs.72:Embryonic_stem_cells:BGO1:Nanog_tg:	not selected
GSM530607	Human_embryonic_stem_cells	Hs.72:Embryonic_stem_cells:BGO1:r2	not selected
GSM530601	Human_embryonic_stem_cells	Hs.72:Embryonic_stem_cells:WIBR3:5%_pO2:	not selected
GSM530603	Human_embryonic_stem_cells	Hs.72:Embryonic_stem_cells:WIBR2:	not selected
GSM530604	Human_embryonic_stem_cells	Hs.72:Embryonic_stem_cells:WIBR3:r1	not selected
GSM530611	Human_embryonic_stem_cells	Hs.72:Embryonic_stem_cells:WIBR3:r2	not selected
GSM530606	Human_embryonic_stem_cells	Hs.72:Embryonic_stem_cells:WIBR1:	not selected
GSM469412	Human_embryonic_stem_cells_were_differentated_in_vitro_to_neuroepithelial_cells_(day-17),_or_astrocytes_(day-210)_after_specification_with_the_morphogens_retinoic_acid_(RA)_or_FGF8_from_days_10-21	Hs.64:Astrocyte:Embryonic_stem_cell-derived:d210_FGF8-specified:	not selected
GSM172865	human_embryonic_stem-cell-derived_neural_precursors_cells_(NPC)	Hs.100:Neurones:VUB01_ES_cell-derived_neural_precursor:r1	not selected
GSM172866	human_embryonic_stem-cell-derived_neural_precursors_cells_(NPC)	Hs.100:Neurones:VUB01_ES_cell-derived_neural_precursor:r2	not selected
GSM172867	human_embryonic_stem-cell-derived_neural_precursors_cells_(NPC)	Hs.100:Neurones:VUB01_ES_cell-derived_neural_precursor:r3	not selected
GSM347916	Induced_pluripotent_stem_cells_from_fibroblasts_of_a_spinal_muscular_atrophy_patient	Hs.34:iPS_cells:iPS_skin_fibroblast-derived:SMA_3.5:r1	not selected
GSM347917	Induced_pluripotent_stem_cells_from_fibroblasts_of_a_spinal_muscular_atrophy_patient	Hs.34:iPS_cells:iPS_skin_fibroblast-derived:SMA_3.6:r2	not selected
GSM347918	Induced_pluripotent_stem_cells_from_fibroblasts_of_a_spinal_muscular_atrophy_patient	Hs.34:iPS_cells:iPS_skin_fibroblast-derived:SMA_4.2:r3	not selected
GSM366942	Parkinson’s_disease_patient-derived_induced_pluripotent_stem_cells_free_of_viral_reprogramming_factors	Hs.40:iPS_cells:PDB_fibroblasts:	not selected
GSM367219	Parkinson’s_disease_patient-derived_induced_pluripotent_stem_cells_free_of_viral_reprogramming_factors	Hs.40:iPS_cells:iPS_PDB_1lox-17Puro-5:	not selected
GSM367240	Parkinson’s_disease_patient-derived_induced_pluripotent_stem_cells_free_of_viral_reprogramming_factors	Hs.40:iPS_cells:iPS_PDB_1lox-17Puro-10:	not selected
GSM367241	Parkinson’s_disease_patient-derived_induced_pluripotent_stem_cells_free_of_viral_reprogramming_factors	Hs.40:iPS_cells:iPS_PDB_1lox-21Puro-20:	not selected
GSM367242	Parkinson’s_disease_patient-derived_induced_pluripotent_stem_cells_free_of_viral_reprogramming_factors	Hs.40:iPS_cells:iPS_PDB_1lox-21Puro-26:	not selected
GSM367243	Parkinson’s_disease_patient-derived_induced_pluripotent_stem_cells_free_of_viral_reprogramming_factors	Hs.40:iPS_cells:iPS_PDB_2lox-5:	not selected
GSM367244	Parkinson’s_disease_patient-derived_induced_pluripotent_stem_cells_free_of_viral_reprogramming_factors	Hs.40:iPS_cells:iPS_PDB_2lox-22:	not selected
GSM367245	Parkinson’s_disease_patient-derived_induced_pluripotent_stem_cells_free_of_viral_reprogramming_factors	Hs.40:iPS_cells:iPS_PDB_2lox-21:	not selected
GSM367258	Parkinson’s_disease_patient-derived_induced_pluripotent_stem_cells_free_of_viral_reprogramming_factors	Hs.40:iPS_cells:iPS_PDB_2lox-17:	not selected
GSM372142	human_foreskin_fibroblasts,_ATCC_cell_line_CRL2097	Hs.41:iPS_cells:CRL2097_foreskin:r1	not selected
GSM372144	human_foreskin_fibroblasts,_ATCC_cell_line_CRL2097	Hs.41:iPS_cells:CRL2097_foreskin:r2	not selected
GSM372146	human_foreskin_fibroblasts,_ATCC_cell_line_CRL2097	Hs.41:iPS_cells:CRL2097_foreskin:r3	not selected
GSM372157	induced_pluripotent_stem_(iPS)_cells_derived_from_CRL2097	Hs.41:iPS_cells:iPS_CRL2097_foreskin-derived:undiff.:r1	not selected
GSM372158	induced_pluripotent_stem_(iPS)_cells_derived_from_CRL2097	Hs.41:iPS_cells:iPS_CRL2097_foreskin-derived:undiff.:r2	not selected
GSM372159	induced_pluripotent_stem_(iPS)_cells_derived_from_CRL2097	Hs.41:iPS_cells:iPS_CRL2097_foreskin-derived:undiff.:r3	not selected
GSM372154	induced_pluripotent_stem_(iPS)_cells_derived_from_CRL2097,_harvested_at_day_20_(d20)_of_a_hepatic_differentiation_protocol	Hs.41:iPS_cells:iPS_CRL2097_foreskin-derived:d20_hepatic_diff.:r1	not selected
GSM372155	induced_pluripotent_stem_(iPS)_cells_derived_from_CRL2097,_harvested_at_day_20_(d20)_of_a_hepatic_differentiation_protocol	Hs.41:iPS_cells:iPS_CRL2097_foreskin-derived:d20_hepatic_diff.:r2	not selected
GSM372156	induced_pluripotent_stem_(iPS)_cells_derived_from_CRL2097,_harvested_at_day_20_(d20)_of_a_hepatic_differentiation_protocol	Hs.41:iPS_cells:iPS_CRL2097_foreskin-derived:d20_hepatic_diff.:r3	not selected
GSM402707	generation_of_stable_human_iPS_cells_from_human_fibroblasts	Hs.48:iPS_cells:fibroblasts:	not selected
GSM402717	generation_of_stable_human_iPS_cells_from_human_fibroblasts	Hs.48:iPS_cells:iPS_fibroblast-derived:Direct_del._reprog._prot.:r1	not selected
GSM402752	generation_of_stable_human_iPS_cells_from_human_fibroblasts	Hs.48:iPS_cells:iPS_fibroblast-derived:Direct_del._reprog._prot.:r2	not selected
GSM402806	generation_of_stable_human_iPS_cells_from_human_fibroblasts	Hs.48:iPS_cells:iPS_fibroblast-derived:Retroviral_transf._reprog._genes:	not selected
GSM500995	Minicircle-derived_iPS_cells	Hs.70:iPS_cells:foreskin_fibrobasts:	not selected
GSM500996	Minicircle-derived_iPS_cells	Hs.70:iPS_cells:iPS:minicircle-derived:r1	not selected
GSM500997	Minicircle-derived_iPS_cells	Hs.70:iPS_cells:iPS:minicircle-derived:r2	not selected
GSM500998	Minicircle-derived_iPS_cells	Hs.70:iPS_cells:iPS:minicircle-derived:r3	not selected
GSM500999	Minicircle-derived_iPS_cells	Hs.70:iPS_cells:iPS:minicircle-derived:r4	not selected
GSM501000	Minicircle-derived_iPS_cells	Hs.70:iPS_cells:iPS:minicircle-derived:r5	not selected
GSM501001	Minicircle-derived_iPS_cells	Hs.70:iPS_cells:adipose_stem_cells:r1	not selected
GSM501002	Minicircle-derived_iPS_cells	Hs.70:iPS_cells:adipose_stem_cells:r2	not selected
GSM501003	Minicircle-derived_iPS_cells	Hs.70:iPS_cells:adipose_stem_cells:r3	not selected
GSM501004	Minicircle-derived_iPS_cells	Hs.70:iPS_cells:iPS_adipose_stem_cell-derived:lentiviral_factors:r1	not selected
GSM501005	Minicircle-derived_iPS_cells	Hs.70:iPS_cells:iPS_adipose_stem_cell-derived:lentiviral_factors:r2	not selected
GSM501006	Minicircle-derived_iPS_cells	Hs.70:iPS_cells:iPS_adipose_stem_cell-derived:lentiviral_factors:r3	not selected
GSM501007	Minicircle-derived_iPS_cells	Hs.70:iPS_cells:iPS_adipose_stem_cell-derived:minicircle-derived:r1	not selected
GSM501008	Minicircle-derived_iPS_cells	Hs.70:iPS_cells:iPS_adipose_stem_cell-derived:minicircle-derived:r2	not selected
GSM501009	Minicircle-derived_iPS_cells	Hs.70:iPS_cells:iPS_adipose_stem_cell-derived:minicircle-derived:r3	not selected
GSM322374	Human_mesenchymal_stem_cells_(MSCs)_have_been_isolated_from_adult_adipose_tissues	Hs.30:Tissue_stem_cells:lipoma-derived_MSC_LM6:r1	not selected
GSM322375	Human_mesenchymal_stem_cells_(MSCs)_have_been_isolated_from_adult_adipose_tissues	Hs.30:Tissue_stem_cells:lipoma-derived_MSC_LM6:r2	not selected
GSM322376	Human_mesenchymal_stem_cells_(MSCs)_have_been_isolated_from_adult_adipose_tissues	Hs.30:Tissue_stem_cells:adipose-derived_MSC_AM3:r1	not selected
GSM322377	Human_mesenchymal_stem_cells_(MSCs)_have_been_isolated_from_adult_adipose_tissues	Hs.30:Tissue_stem_cells:adipose-derived_MSC_AM3:r2	not selected
GSM250019	human_mesenchymal_stromal_cell_osteoblast_differentiation_and_osteogenesis	Hs.58:Tissue_stem_cells:BM_MSC:cntrl:r1	not selected
GSM250020	human_mesenchymal_stromal_cell_osteoblast_differentiation_and_osteogenesis	Hs.58:Tissue_stem_cells:BM_MSC:cntrl:r2	not selected
GSM250021	human_mesenchymal_stromal_cell_osteoblast_differentiation_and_osteogenesis	Hs.58:Tissue_stem_cells:BM_MSC:cntrl:r3	not selected
GSM451153	human_mesenchymal_stromal_cell_osteoblast_differentiation_and_osteogenesis	Hs.58:Tissue_stem_cells:BM_MSC:osteogenic_induction_1d:r1	not selected
GSM451154	human_mesenchymal_stromal_cell_osteoblast_differentiation_and_osteogenesis	Hs.58:Tissue_stem_cells:BM_MSC:osteogenic_induction_1d:r2	not selected
GSM451155	human_mesenchymal_stromal_cell_osteoblast_differentiation_and_osteogenesis	Hs.58:Tissue_stem_cells:BM_MSC:osteogenic_induction_1d:r3	not selected
GSM451156	human_mesenchymal_stromal_cell_osteoblast_differentiation_and_osteogenesis	Hs.58:Tissue_stem_cells:BM_MSC:osteogenic_induction_3d:r1	not selected
GSM451157	human_mesenchymal_stromal_cell_osteoblast_differentiation_and_osteogenesis	Hs.58:Tissue_stem_cells:BM_MSC:osteogenic_induction_3d:r2	not selected
GSM451158	human_mesenchymal_stromal_cell_osteoblast_differentiation_and_osteogenesis	Hs.58:Tissue_stem_cells:BM_MSC:osteogenic_induction_3d:r3	not selected
GSM260657	human_mesenchymal_stromal_cell_TGFß3/BMP2-induced_chondrogenesis	Hs.6:Tissue_stem_cells:BM_MSC:cntrl:r1	not selected
GSM260658	human_mesenchymal_stromal_cell_TGFß3/BMP2-induced_chondrogenesis	Hs.6:Tissue_stem_cells:BM_MSC:cntrl:r2	not selected
GSM260659	human_mesenchymal_stromal_cell_TGFß3/BMP2-induced_chondrogenesis	Hs.6:Tissue_stem_cells:BM_MSC:cntrl:r3	not selected
GSM260661	human_mesenchymal_stromal_cell_TGFß3/BMP2-induced_chondrogenesis	Hs.6:Tissue_stem_cells:BM_MSC:cntrl:r5	not selected
GSM260662	human_mesenchymal_stromal_cell_TGFß3/BMP2-induced_chondrogenesis	Hs.6:Tissue_stem_cells:BM_MSC:cntrl:r6	not selected
GSM260663	human_mesenchymal_stromal_cell_TGFß3/BMP2-induced_chondrogenesis	Hs.6:Tissue_stem_cells:BM_MSC:BMP2_1d:r1	not selected
GSM260664	human_mesenchymal_stromal_cell_TGFß3/BMP2-induced_chondrogenesis	Hs.6:Tissue_stem_cells:BM_MSC:BMP2_1d:r2	not selected
GSM260665	human_mesenchymal_stromal_cell_TGFß3/BMP2-induced_chondrogenesis	Hs.6:Tissue_stem_cells:BM_MSC:BMP2_1d:r3	not selected
GSM260666	human_mesenchymal_stromal_cell_TGFß3/BMP2-induced_chondrogenesis	Hs.6:Tissue_stem_cells:BM_MSC:BMP2_3d:r1	not selected
GSM260667	human_mesenchymal_stromal_cell_TGFß3/BMP2-induced_chondrogenesis	Hs.6:Tissue_stem_cells:BM_MSC:BMP2_3d:r2	not selected
GSM260668	human_mesenchymal_stromal_cell_TGFß3/BMP2-induced_chondrogenesis	Hs.6:Tissue_stem_cells:BM_MSC:BMP2_3d:r3	not selected
GSM260669	human_mesenchymal_stromal_cell_TGFß3/BMP2-induced_chondrogenesis	Hs.6:Tissue_stem_cells:BM_MSC:BMP2_7d:r1	not selected
GSM260670	human_mesenchymal_stromal_cell_TGFß3/BMP2-induced_chondrogenesis	Hs.6:Tissue_stem_cells:BM_MSC:BMP2_7d:r2	not selected
GSM260671	human_mesenchymal_stromal_cell_TGFß3/BMP2-induced_chondrogenesis	Hs.6:Tissue_stem_cells:BM_MSC:BMP2_7d:r3	not selected
GSM260675	human_mesenchymal_stromal_cell_TGFß3/BMP2-induced_chondrogenesis	Hs.6:Tissue_stem_cells:BM_MSC:TGFb3_1d:r1	not selected
GSM260676	human_mesenchymal_stromal_cell_TGFß3/BMP2-induced_chondrogenesis	Hs.6:Tissue_stem_cells:BM_MSC:TGFb3_1d:r2	not selected
GSM260678	human_mesenchymal_stromal_cell_TGFß3/BMP2-induced_chondrogenesis	Hs.6:Tissue_stem_cells:BM_MSC:TGFb3_3d:r1	not selected
GSM260679	human_mesenchymal_stromal_cell_TGFß3/BMP2-induced_chondrogenesis	Hs.6:Tissue_stem_cells:BM_MSC:TGFb3_3d:r2	not selected
GSM260680	human_mesenchymal_stromal_cell_TGFß3/BMP2-induced_chondrogenesis	Hs.6:Tissue_stem_cells:BM_MSC:TGFb3_3d:r3	not selected
GSM260681	human_mesenchymal_stromal_cell_TGFß3/BMP2-induced_chondrogenesis	Hs.6:Tissue_stem_cells:BM_MSC:TGFb3_7d:r1	not selected
GSM260682	human_mesenchymal_stromal_cell_TGFß3/BMP2-induced_chondrogenesis	Hs.6:Tissue_stem_cells:BM_MSC:TGFb3_7d:r2	not selected
GSM260683	human_mesenchymal_stromal_cell_TGFß3/BMP2-induced_chondrogenesis	Hs.6:Tissue_stem_cells:BM_MSC:TGFb3_7d:r3	not selected
GSM260684	human_mesenchymal_stromal_cell_TGFß3/BMP2-induced_chondrogenesis	Hs.6:Tissue_stem_cells:BM_MSC:TGFb3_21d:r1	not selected
GSM260685	human_mesenchymal_stromal_cell_TGFß3/BMP2-induced_chondrogenesis	Hs.6:Tissue_stem_cells:BM_MSC:TGFb3_21d:r2	not selected
GSM260686	human_mesenchymal_stromal_cell_TGFß3/BMP2-induced_chondrogenesis	Hs.6:Tissue_stem_cells:BM_MSC:TGFb3_21d:r3	not selected
GSM265494	human_dental_pulp_stem_cells	Hs.8:Tissue_stem_cells:dental_pulp:passage_4:r2	not selected
GSM265495	human_dental_pulp_stem_cells	Hs.8:Tissue_stem_cells:dental_pulp:passage_10:r2	not selected
GSM265496	human_dental_pulp_stem_cells	Hs.8:Tissue_stem_cells:dental_pulp:passage_4:r28	not selected
GSM265497	human_dental_pulp_stem_cells	Hs.8:Tissue_stem_cells:dental_pulp:passage_10:r28	not selected
GSM265498	human_dental_pulp_stem_cells	Hs.8:Tissue_stem_cells:dental_pulp:passage_4:r31	not selected
GSM265499	human_dental_pulp_stem_cells	Hs.8:Tissue_stem_cells:dental_pulp:passage_10:r31	not selected
GSM119357	Human_bronchial_epithelial_cell_differentiation_time_course	Hs.88:Epithelial_cells:bronchial:d8:r1	not selected
GSM119359	Human_bronchial_epithelial_cell_differentiation_time_course	Hs.88:Epithelial_cells:bronchial:d14:r1	not selected
GSM119360	Human_bronchial_epithelial_cell_differentiation_time_course	Hs.88:Epithelial_cells:bronchial:d21:r1	not selected
GSM119361	Human_bronchial_epithelial_cell_differentiation_time_course	Hs.88:Epithelial_cells:bronchial:d28:r1	not selected
GSM119366	Human_bronchial_epithelial_cell_differentiation_time_course	Hs.88:Epithelial_cells:bronchial:d8:r2	not selected
GSM119369	Human_bronchial_epithelial_cell_differentiation_time_course	Hs.88:Epithelial_cells:bronchial:d14:r2	not selected
GSM119371	Human_bronchial_epithelial_cell_differentiation_time_course	Hs.88:Epithelial_cells:bronchial:d21:r2	not selected
GSM501890	human_foreskin_fibroblasts_infected_with_Trypanosoma_cruzi	Hs.33:Fibroblasts:breast:r1	not selected
GSM501891	human_foreskin_fibroblasts_infected_with_Trypanosoma_cruzi	Hs.33:Fibroblasts:breast:r2	not selected
GSM501892	human_foreskin_fibroblasts_infected_with_Trypanosoma_cruzi	Hs.33:Fibroblasts:breast:r5	not selected
GSM501893	human_foreskin_fibroblasts_infected_with_Trypanosoma_cruzi	Hs.33:Fibroblasts:breast:r6	not selected
GSM501894	human_foreskin_fibroblasts_infected_with_Trypanosoma_cruzi	Hs.33:Fibroblasts:breast:r7	not selected
GSM501895	human_foreskin_fibroblasts_infected_with_Trypanosoma_cruzi	Hs.33:Fibroblasts:breast:r8	not selected
GSM305786	Bacillus_anthracis_lethal_toxin_(LT)-intoxicated_HUVECs	Hs.24:Endothelial_cells:HUVEC:B._anthracis_LT_4h:r1	not selected
GSM305787	Bacillus_anthracis_lethal_toxin_(LT)-intoxicated_HUVECs	Hs.24:Endothelial_cells:HUVEC:B._anthracis_LT_8h:r2	not selected
GSM330314	Influenza_virus_infected_HUVEC	Hs.31:Endothelial_cells:HUVEC:FPV-infected:r1	not selected
GSM335395	Influenza_virus_infected_HUVEC	Hs.31:Endothelial_cells:HUVEC:FPV-infected:r2	not selected
GSM335859	Influenza_virus_infected_HUVEC	Hs.31:Endothelial_cells:HUVEC:FPV-infected:r3	not selected
GSM330315	Influenza_virus_infected_HUVEC	Hs.31:Endothelial_cells:HUVEC:PR8-infected:r1	not selected
GSM335396	Influenza_virus_infected_HUVEC	Hs.31:Endothelial_cells:HUVEC:PR8-infected:r2	not selected
GSM335904	Influenza_virus_infected_HUVEC	Hs.31:Endothelial_cells:HUVEC:PR8-infected:r3	not selected
GSM330316	Influenza_virus_infected_HUVEC	Hs.31:Endothelial_cells:HUVEC:H5N1-infected:r1	not selected
GSM335906	Influenza_virus_infected_HUVEC	Hs.31:Endothelial_cells:HUVEC:H5N1-infected:r2	not selected
GSM336559	Influenza_virus_infected_HUVEC	Hs.31:Endothelial_cells:HUVEC:H5N1-infected:r3	not selected
GSM385338	VEGF_induction_of_HUVEC	Hs.46:Endothelial_cells:HUVEC:VEGF_30min:	not selected
GSM385350	VEGF_induction_of_HUVEC	Hs.46:Endothelial_cells:HUVEC:VEGF_60min:	not selected
GSM385353	VEGF_induction_of_HUVEC	Hs.46:Endothelial_cells:HUVEC:VEGF_150min:	not selected
GSM410666	Infection_of_Lymphatic_and_Blood_Vessel_Endothelial_Cells_(LEC_and_BEC)_with_KSHV	Hs.50:Endothelial_cells:lymphatic:cntrl:r1	not selected
GSM410667	Infection_of_Lymphatic_and_Blood_Vessel_Endothelial_Cells_(LEC_and_BEC)_with_KSHV	Hs.50:Endothelial_cells:lymphatic:cntrl:r2	not selected
GSM410668	Infection_of_Lymphatic_and_Blood_Vessel_Endothelial_Cells_(LEC_and_BEC)_with_KSHV	Hs.50:Endothelial_cells:lymphatic:cntrl:r3	not selected
GSM410669	Infection_of_Lymphatic_and_Blood_Vessel_Endothelial_Cells_(LEC_and_BEC)_with_KSHV	Hs.50:Endothelial_cells:lymphatic:cntrl:r4	not selected
GSM410672	Infection_of_Lymphatic_and_Blood_Vessel_Endothelial_Cells_(LEC_and_BEC)_with_KSHV	Hs.50:Endothelial_cells:lymphatic:KSHV_72h:r1	not selected
GSM410673	Infection_of_Lymphatic_and_Blood_Vessel_Endothelial_Cells_(LEC_and_BEC)_with_KSHV	Hs.50:Endothelial_cells:lymphatic:KSHV_72h:r2	not selected
GSM410674	Infection_of_Lymphatic_and_Blood_Vessel_Endothelial_Cells_(LEC_and_BEC)_with_KSHV	Hs.50:Endothelial_cells:lymphatic:KSHV_72h:r3	not selected
GSM410675	Infection_of_Lymphatic_and_Blood_Vessel_Endothelial_Cells_(LEC_and_BEC)_with_KSHV	Hs.50:Endothelial_cells:lymphatic:KSHV_72h:r4	not selected
GSM410678	Infection_of_Lymphatic_and_Blood_Vessel_Endothelial_Cells_(LEC_and_BEC)_with_KSHV	Hs.50:Endothelial_cells:blood_vessel:cntrl:r1	not selected
GSM410679	Infection_of_Lymphatic_and_Blood_Vessel_Endothelial_Cells_(LEC_and_BEC)_with_KSHV	Hs.50:Endothelial_cells:blood_vessel:cntrl:r2	not selected
GSM410680	Infection_of_Lymphatic_and_Blood_Vessel_Endothelial_Cells_(LEC_and_BEC)_with_KSHV	Hs.50:Endothelial_cells:blood_vessel:cntrl:r3	not selected
GSM410681	Infection_of_Lymphatic_and_Blood_Vessel_Endothelial_Cells_(LEC_and_BEC)_with_KSHV	Hs.50:Endothelial_cells:blood_vessel:cntrl:r4	not selected
GSM410684	Infection_of_Lymphatic_and_Blood_Vessel_Endothelial_Cells_(LEC_and_BEC)_with_KSHV	Hs.50:Endothelial_cells:blood_vessel:KSHV_72h:r1	not selected
GSM410685	Infection_of_Lymphatic_and_Blood_Vessel_Endothelial_Cells_(LEC_and_BEC)_with_KSHV	Hs.50:Endothelial_cells:blood_vessel:KSHV_72h:r2	not selected
GSM410686	Infection_of_Lymphatic_and_Blood_Vessel_Endothelial_Cells_(LEC_and_BEC)_with_KSHV	Hs.50:Endothelial_cells:blood_vessel:KSHV_72h:r3	not selected
GSM410687	Infection_of_Lymphatic_and_Blood_Vessel_Endothelial_Cells_(LEC_and_BEC)_with_KSHV	Hs.50:Endothelial_cells:blood_vessel:KSHV_72h:r4	not selected
GSM476782	IL-1beta_stimulated_and_non-stimulated_endothelial_cells	Hs.65:Endothelial_cells:HUVEC:cntrl_0h:	not selected
GSM476785	IL-1beta_stimulated_and_non-stimulated_endothelial_cells	Hs.65:Endothelial_cells:HUVEC:cntrl_16h:	not selected
GSM476783	IL-1beta_stimulated_and_non-stimulated_endothelial_cells	Hs.65:Endothelial_cells:HUVEC:IL-1b_4h:	not selected
GSM476784	IL-1beta_stimulated_and_non-stimulated_endothelial_cells	Hs.65:Endothelial_cells:HUVEC:IL-1b_8h:	not selected
GSM476786	IL-1beta_stimulated_and_non-stimulated_endothelial_cells	Hs.65:Endothelial_cells:HUVEC:IL-1b_16h:	not selected
GSM492832	Human_Umbilical_Vein_ECs	Hs.68:Endothelial_cells:HUVEC:cntrl_48h:r1	not selected
GSM492833	Human_Umbilical_Vein_ECs	Hs.68:Endothelial_cells:HUVEC:cntrl_48h:r2	not selected
GSM551183	human_umbilical_vein_endothelial_cells	Hs.79:Endothelial_cells:HUVEC:cntrl:	not selected
GSM141251	Human_umbilical_vein_endothelial_cells_(HUVEC)_were_stimulated_with_Interferon-gamma_(IFN-g),_Borrelia_burgdorferi_or_both_IFN-g_and_Borrelia_or_were_left_unstimulated.	Hs.92:Endothelial_cells:HUVEC:cntrl:	not selected
GSM141252	Human_umbilical_vein_endothelial_cells_(HUVEC)_were_stimulated_with_Interferon-gamma_(IFN-g),_Borrelia_burgdorferi_or_both_IFN-g_and_Borrelia_or_were_left_unstimulated.	Hs.92:Endothelial_cells:HUVEC:Borrelia_burgdorferi:r1	not selected
GSM141253	Human_umbilical_vein_endothelial_cells_(HUVEC)_were_stimulated_with_Interferon-gamma_(IFN-g),_Borrelia_burgdorferi_or_both_IFN-g_and_Borrelia_or_were_left_unstimulated.	Hs.92:Endothelial_cells:HUVEC:Borrelia_burgdorferi:r2	not selected
GSM141255	Human_umbilical_vein_endothelial_cells_(HUVEC)_were_stimulated_with_Interferon-gamma_(IFN-g),_Borrelia_burgdorferi_or_both_IFN-g_and_Borrelia_or_were_left_unstimulated.	Hs.92:Endothelial_cells:HUVEC:IFNg:	not selected
GSM143726	effects_of_Serum_Amyloid_A_on_gene_expression_profile_in_HUVECs	Hs.93:Endothelial_cells:HUVEC:cntrl:r1	not selected
GSM143727	effects_of_Serum_Amyloid_A_on_gene_expression_profile_in_HUVECs	Hs.93:Endothelial_cells:HUVEC:cntrl:r2	not selected
GSM143728	effects_of_Serum_Amyloid_A_on_gene_expression_profile_in_HUVECs	Hs.93:Endothelial_cells:HUVEC:Serum_Amyloid_A_4h:r1	not selected
GSM143729	effects_of_Serum_Amyloid_A_on_gene_expression_profile_in_HUVECs	Hs.93:Endothelial_cells:HUVEC:Serum_Amyloid_A_4h:r2	not selected
GSM143730	effects_of_Serum_Amyloid_A_on_gene_expression_profile_in_HUVECs	Hs.93:Endothelial_cells:HUVEC:Serum_Amyloid_A_24h:r1	not selected
GSM143731	effects_of_Serum_Amyloid_A_on_gene_expression_profile_in_HUVECs	Hs.93:Endothelial_cells:HUVEC:Serum_Amyloid_A_24h:r2	not selected
GSM143732	effects_of_Serum_Amyloid_A_on_gene_expression_profile_in_HUVECs	Hs.93:Endothelial_cells:HUVEC:Serum_Amyloid_A_48h:r1	not selected
GSM143733	effects_of_Serum_Amyloid_A_on_gene_expression_profile_in_HUVECs	Hs.93:Endothelial_cells:HUVEC:Serum_Amyloid_A_48h:r2	not selected
GSM143717	human_lymphatic_endothelial_cells	Hs.94:Endothelial_cells:lymphatic:cntrl_48h:r1	not selected
GSM143898	human_lymphatic_endothelial_cells	Hs.94:Endothelial_cells:lymphatic:cntrl_48h:r2	not selected
GSM143900	human_lymphatic_endothelial_cells	Hs.94:Endothelial_cells:lymphatic:cntrl_48h:r3	not selected
GSM143907	human_lymphatic_endothelial_cells	Hs.94:Endothelial_cells:lymphatic:TNFa_48h:r1	not selected
GSM143910	human_lymphatic_endothelial_cells	Hs.94:Endothelial_cells:lymphatic:TNFa_48h:r2	not selected
GSM143914	human_lymphatic_endothelial_cells	Hs.94:Endothelial_cells:lymphatic:TNFa_48h:r3	not selected
GSM413840	Gene_expression_profiles_of_monolayer_cultures_(ML;_passage_2)_and_Hyaff-11_scaffold_cultures_(3D;_14_days_in_vitro)_of_chondrocytes_from_3_normal_donors_	Hs.51:BM:Chondrocytes:MSC-derived:monolayer:r1	not selected
GSM413842	Gene_expression_profiles_of_monolayer_cultures_(ML;_passage_2)_and_Hyaff-11_scaffold_cultures_(3D;_14_days_in_vitro)_of_chondrocytes_from_3_normal_donors_	Hs.51:BM:Chondrocytes:MSC-derived:monolayer:r3	not selected
GSM413846	Gene_expression_profiles_of_monolayer_cultures_(ML;_passage_2)_and_Hyaff-11_scaffold_cultures_(3D;_14_days_in_vitro)_of_chondrocytes_from_3_normal_donors_	Hs.51:BM:Chondrocytes:MSC-derived:3D-cultured:r1	not selected
GSM413847	Gene_expression_profiles_of_monolayer_cultures_(ML;_passage_2)_and_Hyaff-11_scaffold_cultures_(3D;_14_days_in_vitro)_of_chondrocytes_from_3_normal_donors_	Hs.51:BM:Chondrocytes:MSC-derived:3D-cultured:r2	not selected
GSM413848	Gene_expression_profiles_of_monolayer_cultures_(ML;_passage_2)_and_Hyaff-11_scaffold_cultures_(3D;_14_days_in_vitro)_of_chondrocytes_from_3_normal_donors_	Hs.51:BM:Chondrocytes:MSC-derived:3D-cultured:r3	not selected
GSM260311	human_primary_osteoblast-like_cells_(HOb)	Hs.5:trabecular_bone:Osteoblasts:cntrl_2h:r1	not selected
GSM260312	human_primary_osteoblast-like_cells_(HOb)	Hs.5:trabecular_bone:Osteoblasts:cntrl_2h:r2	not selected
GSM260313	human_primary_osteoblast-like_cells_(HOb)	Hs.5:trabecular_bone:Osteoblasts:cntrl_2h:r3	not selected
GSM260308	human_primary_osteoblast-like_cells_(HOb)	Hs.5:trabecular_bone:Osteoblasts:BMP2_2h:r1	not selected
GSM260309	human_primary_osteoblast-like_cells_(HOb)	Hs.5:trabecular_bone:Osteoblasts:BMP2_2h:r2	not selected
GSM260310	human_primary_osteoblast-like_cells_(HOb)	Hs.5:trabecular_bone:Osteoblasts:BMP2_2h:r3	not selected
GSM260321	human_primary_osteoblast-like_cells_(HOb)	Hs.5:trabecular_bone:Osteoblasts:BMP2_24h:r2	not selected
GSM260305	human_primary_osteoblast-like_cells_(HOb)	Hs.5:trabecular_bone:Osteoblasts:cntrl_24h:r1	not selected
GSM260306	human_primary_osteoblast-like_cells_(HOb)	Hs.5:trabecular_bone:Osteoblasts:cntrl_24h:r2	not selected
GSM260307	human_primary_osteoblast-like_cells_(HOb)	Hs.5:trabecular_bone:Osteoblasts:cntrl_24h:r3	not selected
GSM260314	human_primary_osteoblast-like_cells_(HOb)	Hs.5:trabecular_bone:Osteoblasts:BMP2_24h:r1	not selected
GSM260322	human_primary_osteoblast-like_cells_(HOb)	Hs.5:trabecular_bone:Osteoblasts:BMP2_24h:r3	not selected
GSM239260	Native_Mesenchymal_Stem_Cells	Hs.111:BM:Adipocyte:MSC-derived:r1	not selected
GSM239379	Native_Mesenchymal_Stem_Cells	Hs.111:BM:Adipocyte:MSC-derived:r2	not selected
GSM239457	Native_Mesenchymal_Stem_Cells	Hs.111:BM:Adipocyte:MSC-derived:r3	not selected
GSM456349	Primary_human_hepatocytes	Hs.60:Hepatocytes:r1	not selected
GSM456350	Primary_human_hepatocytes	Hs.60:Hepatocytes:r2	not selected
GSM456351	Primary_human_hepatocytes	Hs.60:Hepatocytes:r3	not selected
GSM173534	Cytokine_treated_normal_human_epidermal_keratinocytes	Hs.101:Keratinocytes:cntrl:r3	not selected
GSM173535	Cytokine_treated_normal_human_epidermal_keratinocytes	Hs.101:Keratinocytes:IL19:r1	not selected
GSM173536	Cytokine_treated_normal_human_epidermal_keratinocytes	Hs.101:Keratinocytes:IL19:r2	not selected
GSM173537	Cytokine_treated_normal_human_epidermal_keratinocytes	Hs.101:Keratinocytes:IL19:r3	not selected
GSM173538	Cytokine_treated_normal_human_epidermal_keratinocytes	Hs.101:Keratinocytes:IL20:r1	not selected
GSM173539	Cytokine_treated_normal_human_epidermal_keratinocytes	Hs.101:Keratinocytes:IL20:r2	not selected
GSM173540	Cytokine_treated_normal_human_epidermal_keratinocytes	Hs.101:Keratinocytes:IL20:r3	not selected
GSM173541	Cytokine_treated_normal_human_epidermal_keratinocytes	Hs.101:Keratinocytes:IL22:r1	not selected
GSM173542	Cytokine_treated_normal_human_epidermal_keratinocytes	Hs.101:Keratinocytes:IL22:r2	not selected
GSM173543	Cytokine_treated_normal_human_epidermal_keratinocytes	Hs.101:Keratinocytes:IL22:r3	not selected
GSM173544	Cytokine_treated_normal_human_epidermal_keratinocytes	Hs.101:Keratinocytes:IL24:r1	not selected
GSM173545	Cytokine_treated_normal_human_epidermal_keratinocytes	Hs.101:Keratinocytes:IL24:r2	not selected
GSM173546	Cytokine_treated_normal_human_epidermal_keratinocytes	Hs.101:Keratinocytes:IL24:r3	not selected
GSM173547	Cytokine_treated_normal_human_epidermal_keratinocytes	Hs.101:Keratinocytes:IL26:r1	not selected
GSM173548	Cytokine_treated_normal_human_epidermal_keratinocytes	Hs.101:Keratinocytes:IL26:r2	not selected
GSM173549	Cytokine_treated_normal_human_epidermal_keratinocytes	Hs.101:Keratinocytes:IL26:r3	not selected
GSM173550	Cytokine_treated_normal_human_epidermal_keratinocytes	Hs.101:Keratinocytes:KGF:r1	not selected
GSM173551	Cytokine_treated_normal_human_epidermal_keratinocytes	Hs.101:Keratinocytes:KGF:r2	not selected
GSM173552	Cytokine_treated_normal_human_epidermal_keratinocytes	Hs.101:Keratinocytes:KGF:r3	not selected
GSM173553	Cytokine_treated_normal_human_epidermal_keratinocytes	Hs.101:Keratinocytes:IFNg:r1	not selected
GSM173554	Cytokine_treated_normal_human_epidermal_keratinocytes	Hs.101:Keratinocytes:IFNg:r2	not selected
GSM173555	Cytokine_treated_normal_human_epidermal_keratinocytes	Hs.101:Keratinocytes:IL1b:r1	not selected
GSM173556	Cytokine_treated_normal_human_epidermal_keratinocytes	Hs.101:Keratinocytes:IL1b:r2	not selected
GSM287217	Effect_of_IL-17_on_human_vascular_smooth_muscle_cells	Hs.15:Smooth_muscle_cells:vascular:IL-17_6h:r1	not selected
GSM287219	Effect_of_IL-17_on_human_vascular_smooth_muscle_cells	Hs.15:Smooth_muscle_cells:vascular:IL-17_6h:r2	not selected
GSM287222	Effect_of_IL-17_on_human_vascular_smooth_muscle_cells	Hs.15:Smooth_muscle_cells:vascular:IL-17_6h:r3	not selected
GSM492834	Human_Umbilical_Vein_Smooth_Muscle_Cells	Hs.68:Smooth_muscle_cells:umbilical_vein:serum_free_48h:r1	not selected
GSM492835	Human_Umbilical_Vein_Smooth_Muscle_Cells	Hs.68:Smooth_muscle_cells:umbilical_vein:serum_free_48h:r2	not selected
GSM116101	Human_primary_bronchial_smooth_muscle_cells_+/-_Vitamin_D	Hs.87:Smooth_muscle_cells:bronchial:vit_D_24h:r1	not selected
GSM116102	Human_primary_bronchial_smooth_muscle_cells_+/-_Vitamin_D	Hs.87:Smooth_muscle_cells:bronchial:vit_D_24h:r2	not selected
GSM116103	Human_primary_bronchial_smooth_muscle_cells_+/-_Vitamin_D	Hs.87:Smooth_muscle_cells:bronchial:vit_D_24h:r3	not selected
GSM116104	Human_primary_bronchial_smooth_muscle_cells_+/-_Vitamin_D	Hs.87:Smooth_muscle_cells:bronchial:cntrl_24h:r1	not selected
GSM116105	Human_primary_bronchial_smooth_muscle_cells_+/-_Vitamin_D	Hs.87:Smooth_muscle_cells:bronchial:cntrl_24h:r2	not selected
GSM116106	Human_primary_bronchial_smooth_muscle_cells_+/-_Vitamin_D	Hs.87:Smooth_muscle_cells:bronchial:cntrl_24h:r3	not selected
GSM178553	Hematopoietic_stem_cell_mobilization_with_G-CSF	Hs.102:PB:BM_&Prog.:HSC:_-G-CSF:r5	not selected
GSM178554	Hematopoietic_stem_cell_mobilization_with_G-CSF	Hs.102:PB:BM_&Prog.:HSC:_+G-CSF:r1	not selected
GSM178555	Hematopoietic_stem_cell_mobilization_with_G-CSF	Hs.102:PB:BM_&Prog.:HSC:_+G-CSF:r2	not selected
GSM178556	Hematopoietic_stem_cell_mobilization_with_G-CSF	Hs.102:PB:BM_&Prog.:HSC:_+G-CSF:r3	not selected
GSM178557	Hematopoietic_stem_cell_mobilization_with_G-CSF	Hs.102:PB:BM_&Prog.:HSC:_+G-CSF:r4	not selected
GSM178558	Hematopoietic_stem_cell_mobilization_with_G-CSF	Hs.102:PB:BM_&Prog.:HSC:_+G-CSF:r5	not selected
HH1715_u133plus2_011004.CEL	CFU-E	Hs.1:BM_&Prog.:CFU-E:r1	not selected
HH1719_u133plus2_011004.CEL	Inter-Erythroblast	Hs.1:Erythroblast:inter-erythroblast:r1	not selected
HH1720_u133plus2_011004.CEL	Inter-Erythroblast	Hs.1:Erythroblast:inter-erythroblast:r2	not selected
HH1721_u133plus2_011004.CEL	Inter-Erythroblast	Hs.1:Erythroblast:inter-erythroblast:r3	not selected
HH1722_u133plus2_011004.CEL	Inter-Erythroblast	Hs.1:Erythroblast:inter-erythroblast:r4	not selected
HH1723_u133plus2_011004.CEL	Late-Erythroblast	Hs.1:Erythroblast:late-erythroblast:	not selected
HH1716_u133plus2_011004.CEL	Pro-Erythroblast	Hs.1:Erythroblast:pro-erythroblast:r1	not selected
HH1717_u133plus2_011004.CEL	Pro-Erythroblast	Hs.1:Erythroblast:pro-erythroblast:r2	not selected
HH1718_u133plus2_011004.CEL	Pro-Erythroblast	Hs.1:Erythroblast:pro-erythroblast:r3	not selected
GSM556665	unstimulated_intestinal_monocytes_and_macrophages,_and_flagellin_stimulated_monocytes_and_macrophages	Hs.80:Monocyte:S._typhimurium_flagellin_:	not selected
GSM182002	monocytes_stimulated_with_anti-FcgRIIB_antibody_	Hs.103:Monocyte:cntrl_Ab_24h:r1	not selected
GSM182003	monocytes_stimulated_with_anti-FcgRIIB_antibody_	Hs.103:Monocyte:cntrl_Ab_24h:r2	not selected
GSM182000	monocytes_stimulated_with_anti-FcgRIIB_antibody_	Hs.103:Monocyte:cntrl_Ab_24h:r3	not selected
GSM182001	monocytes_stimulated_with_anti-FcgRIIB_antibody_	Hs.103:Monocyte:anti-FcgRIIB_24_h:r1	not selected
GSM182004	monocytes_stimulated_with_anti-FcgRIIB_antibody_	Hs.103:Monocyte:anti-FcgRIIB_24_h:r2	not selected
GSM189447	Leukotriene_D4-stimulated_(and_control)_human_monocytes	Hs.105:Monocyte:cntrl_30min:r1	not selected
GSM189448	Leukotriene_D4-stimulated_(and_control)_human_monocytes	Hs.105:Monocyte:cntrl_30min:r2	not selected
GSM189449	Leukotriene_D4-stimulated_(and_control)_human_monocytes	Hs.105:Monocyte:cntrl_30min:r3	not selected
GSM189450	Leukotriene_D4-stimulated_(and_control)_human_monocytes	Hs.105:Monocyte:cntrl_30min:r4	not selected
GSM189451	Leukotriene_D4-stimulated_(and_control)_human_monocytes	Hs.105:Monocyte:leukotriene_D4_30min:r1	not selected
GSM189452	Leukotriene_D4-stimulated_(and_control)_human_monocytes	Hs.105:Monocyte:leukotriene_D4_30min:r2	not selected
GSM189453	Leukotriene_D4-stimulated_(and_control)_human_monocytes	Hs.105:Monocyte:leukotriene_D4_30min:r3	not selected
GSM189454	Leukotriene_D4-stimulated_(and_control)_human_monocytes	Hs.105:Monocyte:leukotriene_D4_30min:r4	not selected
HH1762_UI33plus2_201004.CEL	Monocyte_CD14	Hs.115:Monocyte:CD14+:r1	not selected
HH1767_UI33plus2_201004.CEL	Monocyte_CD14	Hs.115:Monocyte:CD14+:r2	not selected
HH1772_u133plus2_211004.CEL	Monocyte_CD14	Hs.115:Monocyte:CD14+:r3	not selected
HH1777_U133plus2_041104.CEL	Monocyte_CD14	Hs.115:Monocyte:CD14+:r4	not selected
HH1785_U133plus2_011204.CEL	Monocyte_CD14	Hs.115:Monocyte:CD14+:r5	not selected
HH1790_U133plus2_091104.CEL	Monocyte_CD14	Hs.115:Monocyte:CD14+:r6	not selected
GSM305430	human_monocytes_infected_with_Francisella_tularensis_(or_control)	Hs.23:Monocyte:cntrl_24h:r1	not selected
GSM305432	human_monocytes_infected_with_Francisella_tularensis_(or_control)	Hs.23:Monocyte:cntrl_24h:r2	not selected
GSM305433	human_monocytes_infected_with_Francisella_tularensis_(or_control)	Hs.23:Monocyte:F._tularensis_novicida_24h:r3	not selected
GSM305434	human_monocytes_infected_with_Francisella_tularensis_(or_control)	Hs.23:Monocyte:cntrl_24h:r3	not selected
GSM305435	human_monocytes_infected_with_Francisella_tularensis_(or_control)	Hs.23:Monocyte:F._tularensis_novicida_24h:r4	not selected
GSM305436	human_monocytes_infected_with_Francisella_tularensis_(or_control)	Hs.23:Monocyte:cntrl_24h:r4	not selected
GSM305437	human_monocytes_infected_with_Francisella_tularensis_(or_control)	Hs.23:Monocyte:F._tularensis_Schu_S4_24h:r5	not selected
GSM305438	human_monocytes_infected_with_Francisella_tularensis_(or_control)	Hs.23:Monocyte:cntrl_24h:r5	not selected
GSM305440	human_monocytes_infected_with_Francisella_tularensis_(or_control)	Hs.23:Monocyte:cntrl_24h:r6	not selected
GSM305441	human_monocytes_infected_with_Francisella_tularensis_(or_control)	Hs.23:Monocyte:F._tularensis_Schu_S4_24h:r7	not selected
GSM305442	human_monocytes_infected_with_Francisella_tularensis_(or_control)	Hs.23:Monocyte:F._tularensis_Schu_S4_24h:r8	not selected
GSM305439	human_monocytes_infected_with_Francisella_tularensis_(or_control)	Hs.23:Monocyte:F._tularensis_Schu_S4_24h:r6	not selected
GSM350084	CD14+_monocytes_were_isolated_from_three_healthy_volunteers	Hs.36:Monocyte:CD14+:r1	not selected
GSM350085	CD14+_monocytes_were_isolated_from_three_healthy_volunteers	Hs.36:Monocyte:CD14+:r2	not selected
GSM350086	CD14+_monocytes_were_isolated_from_three_healthy_volunteers	Hs.36:Monocyte:CD14+:r3	not selected
GSM422109	CD16+_and_CD16-_peripheral_blood_monocytes_from_healthy_individuals	Hs.54:Monocyte:CD16-:r1	not selected
GSM422110	CD16+_and_CD16-_peripheral_blood_monocytes_from_healthy_individuals	Hs.54:Monocyte:CD16-:r2	not selected
GSM422111	CD16+_and_CD16-_peripheral_blood_monocytes_from_healthy_individuals	Hs.54:Monocyte:CD16-:r3	not selected
GSM422112	CD16+_and_CD16-_peripheral_blood_monocytes_from_healthy_individuals	Hs.54:Monocyte:CD16-:r4	not selected
GSM422113	CD16+_and_CD16-_peripheral_blood_monocytes_from_healthy_individuals	Hs.54:Monocyte:CD16_+:r1	not selected
GSM422114	CD16+_and_CD16-_peripheral_blood_monocytes_from_healthy_individuals	Hs.54:Monocyte:CD16_+:r2	not selected
GSM422116	CD16+_and_CD16-_peripheral_blood_monocytes_from_healthy_individuals	Hs.54:Monocyte:CD16_+:r3	not selected
GSM432175	monocyte_subsets_(CD16-_and_CD16+)_were_isolated_from_venous_heparinized_blood_from_apparently_healthy_human_volunteers	Hs.61:Monocyte:CD16-:r1	not selected
GSM432176	monocyte_subsets_(CD16-_and_CD16+)_were_isolated_from_venous_heparinized_blood_from_apparently_healthy_human_volunteers	Hs.61:Monocyte:CD16-:r2	not selected
GSM432177	monocyte_subsets_(CD16-_and_CD16+)_were_isolated_from_venous_heparinized_blood_from_apparently_healthy_human_volunteers	Hs.61:Monocyte:CD16-:r3	not selected
GSM432178	monocyte_subsets_(CD16-_and_CD16+)_were_isolated_from_venous_heparinized_blood_from_apparently_healthy_human_volunteers	Hs.61:Monocyte:CD16_+:r1	not selected
GSM432179	monocyte_subsets_(CD16-_and_CD16+)_were_isolated_from_venous_heparinized_blood_from_apparently_healthy_human_volunteers	Hs.61:Monocyte:CD16_+:r2	not selected
GSM432180	monocyte_subsets_(CD16-_and_CD16+)_were_isolated_from_venous_heparinized_blood_from_apparently_healthy_human_volunteers	Hs.61:Monocyte:CD16_+:r3	not selected
GSM514669	Human_blood_monocytes_were_differentiated_over_six_days_with_either_100_ng/ml_M-CSF_or_1_umol/l_CXCL4	Hs.71:Monocyte:MCSF_6d:r1	not selected
GSM514670	Human_blood_monocytes_were_differentiated_over_six_days_with_either_100_ng/ml_M-CSF_or_1_umol/l_CXCL4	Hs.71:Monocyte:MCSF_6d:r2	not selected
GSM514671	Human_blood_monocytes_were_differentiated_over_six_days_with_either_100_ng/ml_M-CSF_or_1_umol/l_CXCL4	Hs.71:Monocyte:CXCL4_6d:r1	not selected
GSM514672	Human_blood_monocytes_were_differentiated_over_six_days_with_either_100_ng/ml_M-CSF_or_1_umol/l_CXCL4	Hs.71:Monocyte:CXCL4_6d:r2	not selected
GSM183165	effects_of_TGF-beta_on_primary_human_macrophages_maturated_under_different_conditions	Hs.104:Macrophage:monocyte-derived:IL-4/cntrl:r1	not selected
GSM183193	effects_of_TGF-beta_on_primary_human_macrophages_maturated_under_different_conditions	Hs.104:Macrophage:monocyte-derived:IL-4/cntrl:r2	not selected
GSM183196	effects_of_TGF-beta_on_primary_human_macrophages_maturated_under_different_conditions	Hs.104:Macrophage:monocyte-derived:IL-4/cntrl:r3	not selected
GSM183201	effects_of_TGF-beta_on_primary_human_macrophages_maturated_under_different_conditions	Hs.104:Macrophage:monocyte-derived:IL-4/cntrl:r4	not selected
GSM183209	effects_of_TGF-beta_on_primary_human_macrophages_maturated_under_different_conditions	Hs.104:Macrophage:monocyte-derived:IL-4/cntrl:r5	not selected
GSM183217	effects_of_TGF-beta_on_primary_human_macrophages_maturated_under_different_conditions	Hs.104:Macrophage:monocyte-derived:IL-4/Dex/cntrl:r1	not selected
GSM183305	effects_of_TGF-beta_on_primary_human_macrophages_maturated_under_different_conditions	Hs.104:Macrophage:monocyte-derived:IL-4/Dex/cntrl:r2	not selected
GSM183306	effects_of_TGF-beta_on_primary_human_macrophages_maturated_under_different_conditions	Hs.104:Macrophage:monocyte-derived:IL-4/Dex/cntrl:r3	not selected
GSM183315	effects_of_TGF-beta_on_primary_human_macrophages_maturated_under_different_conditions	Hs.104:Macrophage:monocyte-derived:IL-4/Dex/cntrl:r4	not selected
GSM183316	effects_of_TGF-beta_on_primary_human_macrophages_maturated_under_different_conditions	Hs.104:Macrophage:monocyte-derived:IL-4/Dex/cntrl:r5	not selected
GSM183392	effects_of_TGF-beta_on_primary_human_macrophages_maturated_under_different_conditions	Hs.104:Macrophage:monocyte-derived:IL-4/Dex/TGFb_3h:r1	not selected
GSM183393	effects_of_TGF-beta_on_primary_human_macrophages_maturated_under_different_conditions	Hs.104:Macrophage:monocyte-derived:IL-4/Dex/TGFb_3h:r2	not selected
GSM183394	effects_of_TGF-beta_on_primary_human_macrophages_maturated_under_different_conditions	Hs.104:Macrophage:monocyte-derived:IL-4/Dex/TGFb_3h:r3	not selected
GSM183462	effects_of_TGF-beta_on_primary_human_macrophages_maturated_under_different_conditions	Hs.104:Macrophage:monocyte-derived:IL-4/Dex/TGFb_3h:r4	not selected
GSM183463	effects_of_TGF-beta_on_primary_human_macrophages_maturated_under_different_conditions	Hs.104:Macrophage:monocyte-derived:IL-4/Dex/TGFb_3h:r5	not selected
GSM183464	effects_of_TGF-beta_on_primary_human_macrophages_maturated_under_different_conditions	Hs.104:Macrophage:monocyte-derived:IL-4/Dex/TGFb_24h:r1	not selected
GSM183465	effects_of_TGF-beta_on_primary_human_macrophages_maturated_under_different_conditions	Hs.104:Macrophage:monocyte-derived:IL-4/Dex/TGFb_24h:r2	not selected
GSM183466	effects_of_TGF-beta_on_primary_human_macrophages_maturated_under_different_conditions	Hs.104:Macrophage:monocyte-derived:IL-4/Dex/TGFb_24h:r3	not selected
GSM183467	effects_of_TGF-beta_on_primary_human_macrophages_maturated_under_different_conditions	Hs.104:Macrophage:monocyte-derived:IL-4/Dex/TGFb_24h:r4	not selected
GSM183482	effects_of_TGF-beta_on_primary_human_macrophages_maturated_under_different_conditions	Hs.104:Macrophage:monocyte-derived:IL-4/Dex/TGFb_24h:r5	not selected
GSM183483	effects_of_TGF-beta_on_primary_human_macrophages_maturated_under_different_conditions	Hs.104:Macrophage:monocyte-derived:IL-4/TGFb_24h:r1	not selected
GSM183484	effects_of_TGF-beta_on_primary_human_macrophages_maturated_under_different_conditions	Hs.104:Macrophage:monocyte-derived:IL-4/TGFb_24h:r2	not selected
GSM183485	effects_of_TGF-beta_on_primary_human_macrophages_maturated_under_different_conditions	Hs.104:Macrophage:monocyte-derived:IL-4/TGFb_24h:r3	not selected
GSM183486	effects_of_TGF-beta_on_primary_human_macrophages_maturated_under_different_conditions	Hs.104:Macrophage:monocyte-derived:IL-4/TGFb_24h:r4	not selected
GSM183487	effects_of_TGF-beta_on_primary_human_macrophages_maturated_under_different_conditions	Hs.104:Macrophage:monocyte-derived:IL-4/TGFb_24h:r5	not selected
GSM299556	Effect_of_interferon-gamma_on_macrophage_differentiation_and_response_to_Toll-like_receptor_ligands	Hs.20:Macrophage:monocyte-derived:cntrl:r1	not selected
GSM299561	Effect_of_interferon-gamma_on_macrophage_differentiation_and_response_to_Toll-like_receptor_ligands	Hs.20:Macrophage:monocyte-derived:cntrl:r2	not selected
GSM299557	Effect_of_interferon-gamma_on_macrophage_differentiation_and_response_to_Toll-like_receptor_ligands	Hs.20:Macrophage:monocyte-derived:M-CSF:r1	not selected
GSM299562	Effect_of_interferon-gamma_on_macrophage_differentiation_and_response_to_Toll-like_receptor_ligands	Hs.20:Macrophage:monocyte-derived:M-CSF:r2	not selected
GSM299558	Effect_of_interferon-gamma_on_macrophage_differentiation_and_response_to_Toll-like_receptor_ligands	Hs.20:Macrophage:monocyte-derived:M-CSF/IFNg:r1	not selected
GSM299563	Effect_of_interferon-gamma_on_macrophage_differentiation_and_response_to_Toll-like_receptor_ligands	Hs.20:Macrophage:monocyte-derived:M-CSF/IFNg:r2	not selected
GSM299559	Effect_of_interferon-gamma_on_macrophage_differentiation_and_response_to_Toll-like_receptor_ligands	Hs.20:Macrophage:monocyte-derived:M-CSF/Pam3Cys:r1	not selected
GSM299564	Effect_of_interferon-gamma_on_macrophage_differentiation_and_response_to_Toll-like_receptor_ligands	Hs.20:Macrophage:monocyte-derived:M-CSF/Pam3Cys:r2	not selected
GSM299560	Effect_of_interferon-gamma_on_macrophage_differentiation_and_response_to_Toll-like_receptor_ligands	Hs.20:Macrophage:monocyte-derived:M-CSF/IFNg/Pam3Cys:r1	not selected
GSM299565	Effect_of_interferon-gamma_on_macrophage_differentiation_and_response_to_Toll-like_receptor_ligands	Hs.20:Macrophage:monocyte-derived:M-CSF/IFNg/Pam3Cys:r2	not selected
GSM300389	Macrophages_were_derived_from_the_peripheral_blood_healthy_control_subjects_over_7_days_with_the_use_of_granulocyte–_macrophage_colony-stimulating_factor._Cells_were_stimulated_for_24_hours_with_interferon-_(IFN;_100_units/_ml),_were_left_untreated_for_24_hours,_or_were_treated_for_3_hours_with_lipopolysaccharide_(LPS;_10_ng/ml)	Hs.21:Macrophage:monocyte-derived:IFNg_24h:r1	not selected
GSM300390	Macrophages_were_derived_from_the_peripheral_blood_healthy_control_subjects_over_7_days_with_the_use_of_granulocyte–_macrophage_colony-stimulating_factor._Cells_were_stimulated_for_24_hours_with_interferon-_(IFN;_100_units/_ml),_were_left_untreated_for_24_hours,_or_were_treated_for_3_hours_with_lipopolysaccharide_(LPS;_10_ng/ml)	Hs.21:Macrophage:monocyte-derived:IFNg_24h:r5	not selected
GSM300392	Macrophages_were_derived_from_the_peripheral_blood_healthy_control_subjects_over_7_days_with_the_use_of_granulocyte–_macrophage_colony-stimulating_factor._Cells_were_stimulated_for_24_hours_with_interferon-_(IFN;_100_units/_ml),_were_left_untreated_for_24_hours,_or_were_treated_for_3_hours_with_lipopolysaccharide_(LPS;_10_ng/ml)	Hs.21:Macrophage:monocyte-derived:IFNg_24h:r2	not selected
GSM300393	Macrophages_were_derived_from_the_peripheral_blood_healthy_control_subjects_over_7_days_with_the_use_of_granulocyte–_macrophage_colony-stimulating_factor._Cells_were_stimulated_for_24_hours_with_interferon-_(IFN;_100_units/_ml),_were_left_untreated_for_24_hours,_or_were_treated_for_3_hours_with_lipopolysaccharide_(LPS;_10_ng/ml)	Hs.21:Macrophage:monocyte-derived:IFNg_24h:r3	not selected
GSM300394	Macrophages_were_derived_from_the_peripheral_blood_healthy_control_subjects_over_7_days_with_the_use_of_granulocyte–_macrophage_colony-stimulating_factor._Cells_were_stimulated_for_24_hours_with_interferon-_(IFN;_100_units/_ml),_were_left_untreated_for_24_hours,_or_were_treated_for_3_hours_with_lipopolysaccharide_(LPS;_10_ng/ml)	Hs.21:Macrophage:monocyte-derived:IFNg_24h:r6	not selected
GSM300395	Macrophages_were_derived_from_the_peripheral_blood_healthy_control_subjects_over_7_days_with_the_use_of_granulocyte–_macrophage_colony-stimulating_factor._Cells_were_stimulated_for_24_hours_with_interferon-_(IFN;_100_units/_ml),_were_left_untreated_for_24_hours,_or_were_treated_for_3_hours_with_lipopolysaccharide_(LPS;_10_ng/ml)	Hs.21:Macrophage:monocyte-derived:IFNg_24h:r4	not selected
GSM300398	Macrophages_were_derived_from_the_peripheral_blood_healthy_control_subjects_over_7_days_with_the_use_of_granulocyte–_macrophage_colony-stimulating_factor._Cells_were_stimulated_for_24_hours_with_interferon-_(IFN;_100_units/_ml),_were_left_untreated_for_24_hours,_or_were_treated_for_3_hours_with_lipopolysaccharide_(LPS;_10_ng/ml)	Hs.21:Macrophage:monocyte-derived:cntrl_24h:r1	not selected
GSM300399	Macrophages_were_derived_from_the_peripheral_blood_healthy_control_subjects_over_7_days_with_the_use_of_granulocyte–_macrophage_colony-stimulating_factor._Cells_were_stimulated_for_24_hours_with_interferon-_(IFN;_100_units/_ml),_were_left_untreated_for_24_hours,_or_were_treated_for_3_hours_with_lipopolysaccharide_(LPS;_10_ng/ml)	Hs.21:Macrophage:monocyte-derived:cntrl_24h:r5	not selected
GSM300401	Macrophages_were_derived_from_the_peripheral_blood_healthy_control_subjects_over_7_days_with_the_use_of_granulocyte–_macrophage_colony-stimulating_factor._Cells_were_stimulated_for_24_hours_with_interferon-_(IFN;_100_units/_ml),_were_left_untreated_for_24_hours,_or_were_treated_for_3_hours_with_lipopolysaccharide_(LPS;_10_ng/ml)	Hs.21:Macrophage:monocyte-derived:cntrl_24h:r2	not selected
GSM300402	Macrophages_were_derived_from_the_peripheral_blood_healthy_control_subjects_over_7_days_with_the_use_of_granulocyte–_macrophage_colony-stimulating_factor._Cells_were_stimulated_for_24_hours_with_interferon-_(IFN;_100_units/_ml),_were_left_untreated_for_24_hours,_or_were_treated_for_3_hours_with_lipopolysaccharide_(LPS;_10_ng/ml)	Hs.21:Macrophage:monocyte-derived:cntrl_24h:r3	not selected
GSM300403	Macrophages_were_derived_from_the_peripheral_blood_healthy_control_subjects_over_7_days_with_the_use_of_granulocyte–_macrophage_colony-stimulating_factor._Cells_were_stimulated_for_24_hours_with_interferon-_(IFN;_100_units/_ml),_were_left_untreated_for_24_hours,_or_were_treated_for_3_hours_with_lipopolysaccharide_(LPS;_10_ng/ml)	Hs.21:Macrophage:monocyte-derived:cntrl_24h:r6	not selected
GSM300404	Macrophages_were_derived_from_the_peripheral_blood_healthy_control_subjects_over_7_days_with_the_use_of_granulocyte–_macrophage_colony-stimulating_factor._Cells_were_stimulated_for_24_hours_with_interferon-_(IFN;_100_units/_ml),_were_left_untreated_for_24_hours,_or_were_treated_for_3_hours_with_lipopolysaccharide_(LPS;_10_ng/ml)	Hs.21:Macrophage:monocyte-derived:cntrl_24h:r4	not selected
GSM343810	S._aureus-exposed_monocyte-derived_macrophages	Hs.32:Macrophage:monocyte-derived:cntrl_24h:r2	not selected
GSM343828	S._aureus-exposed_monocyte-derived_macrophages	Hs.32:Macrophage:monocyte-derived:cntrl_24h:r5	not selected
GSM343802	S._aureus-exposed_monocyte-derived_macrophages	Hs.32:Macrophage:monocyte-derived:cntrl_8h:r1	not selected
GSM343808	S._aureus-exposed_monocyte-derived_macrophages	Hs.32:Macrophage:monocyte-derived:cntrl_8h:r2	not selected
GSM343814	S._aureus-exposed_monocyte-derived_macrophages	Hs.32:Macrophage:monocyte-derived:cntrl_8h:r3	not selected
GSM343820	S._aureus-exposed_monocyte-derived_macrophages	Hs.32:Macrophage:monocyte-derived:cntrl_8h:r4	not selected
GSM343826	S._aureus-exposed_monocyte-derived_macrophages	Hs.32:Macrophage:monocyte-derived:cntrl_8h:r5	not selected
GSM343804	S._aureus-exposed_monocyte-derived_macrophages	Hs.32:Macrophage:monocyte-derived:cntrl_24h:r1	not selected
GSM343816	S._aureus-exposed_monocyte-derived_macrophages	Hs.32:Macrophage:monocyte-derived:cntrl_24h:r3	not selected
GSM343822	S._aureus-exposed_monocyte-derived_macrophages	Hs.32:Macrophage:monocyte-derived:cntrl_24h:r4	not selected
GSM343806	S._aureus-exposed_monocyte-derived_macrophages	Hs.32:Macrophage:monocyte-derived:cntrl_48h:r1	not selected
GSM343812	S._aureus-exposed_monocyte-derived_macrophages	Hs.32:Macrophage:monocyte-derived:cntrl_48h:r2	not selected
GSM343818	S._aureus-exposed_monocyte-derived_macrophages	Hs.32:Macrophage:monocyte-derived:cntrl_48h:r3	not selected
GSM343824	S._aureus-exposed_monocyte-derived_macrophages	Hs.32:Macrophage:monocyte-derived:cntrl_48h:r4	not selected
GSM343830	S._aureus-exposed_monocyte-derived_macrophages	Hs.32:Macrophage:monocyte-derived:cntrl_48h:r5	not selected
GSM343803	S._aureus-exposed_monocyte-derived_macrophages	Hs.32:Macrophage:monocyte-derived:S._aureus_8h:r1	not selected
GSM343809	S._aureus-exposed_monocyte-derived_macrophages	Hs.32:Macrophage:monocyte-derived:S._aureus_8h:r2	not selected
GSM343815	S._aureus-exposed_monocyte-derived_macrophages	Hs.32:Macrophage:monocyte-derived:S._aureus_8h:r3	not selected
GSM343821	S._aureus-exposed_monocyte-derived_macrophages	Hs.32:Macrophage:monocyte-derived:S._aureus_8h:r4	not selected
GSM343827	S._aureus-exposed_monocyte-derived_macrophages	Hs.32:Macrophage:monocyte-derived:S._aureus_8h:r5	not selected
GSM343805	S._aureus-exposed_monocyte-derived_macrophages	Hs.32:Macrophage:monocyte-derived:S._aureus_24h:r1	not selected
GSM343811	S._aureus-exposed_monocyte-derived_macrophages	Hs.32:Macrophage:monocyte-derived:S._aureus_24h:r2	not selected
GSM343817	S._aureus-exposed_monocyte-derived_macrophages	Hs.32:Macrophage:monocyte-derived:S._aureus_24h:r3	not selected
GSM343823	S._aureus-exposed_monocyte-derived_macrophages	Hs.32:Macrophage:monocyte-derived:S._aureus_24h:r4	not selected
GSM343829	S._aureus-exposed_monocyte-derived_macrophages	Hs.32:Macrophage:monocyte-derived:S._aureus_24h:r5	not selected
GSM343807	S._aureus-exposed_monocyte-derived_macrophages	Hs.32:Macrophage:monocyte-derived:S._aureus_48h:r1	not selected
GSM343813	S._aureus-exposed_monocyte-derived_macrophages	Hs.32:Macrophage:monocyte-derived:S._aureus_48h:r2	not selected
GSM343819	S._aureus-exposed_monocyte-derived_macrophages	Hs.32:Macrophage:monocyte-derived:S._aureus_48h:r3	not selected
GSM343825	S._aureus-exposed_monocyte-derived_macrophages	Hs.32:Macrophage:monocyte-derived:S._aureus_48h:r4	not selected
GSM343831	S._aureus-exposed_monocyte-derived_macrophages	Hs.32:Macrophage:monocyte-derived:S._aureus_48h:r5	not selected
GSM359753	human_alveolar_macrophages_infected_by_B._anthracis_spores	Hs.38:Macrophage:Alveolar:cntrl_6h:r2	not selected
GSM359754	human_alveolar_macrophages_infected_by_B._anthracis_spores	Hs.38:Macrophage:Alveolar:cntrl_6h:r3	not selected
GSM359755	human_alveolar_macrophages_infected_by_B._anthracis_spores	Hs.38:Macrophage:Alveolar:cntrl_6h:r4	not selected
GSM359758	human_alveolar_macrophages_infected_by_B._anthracis_spores	Hs.38:Macrophage:Alveolar:B._anthacis_spores_6h:r1	not selected
GSM359759	human_alveolar_macrophages_infected_by_B._anthracis_spores	Hs.38:Macrophage:Alveolar:B._anthacis_spores_6h:r2	not selected
GSM359760	human_alveolar_macrophages_infected_by_B._anthracis_spores	Hs.38:Macrophage:Alveolar:B._anthacis_spores_6h:r3	not selected
GSM419990	monocyte-derived_macrophages_were_stimulated_with_IFNalpha	Hs.53:Macrophage:monocyte-derived:IFNa_4h:r1	not selected
GSM419991	monocyte-derived_macrophages_were_stimulated_with_IFNalpha	Hs.53:Macrophage:monocyte-derived:IFNa_4h:r2	not selected
GSM419992	monocyte-derived_macrophages_were_stimulated_with_IFNalpha	Hs.53:Macrophage:monocyte-derived:IFNa_4h:r3	not selected
GSM181857	monocyte-derived_DC_stimulated_with_INFa,_or__TNF-a,_IL-1b,_IL-6_and_PGE2_or_anti-FcgRIIB_antibody_	Hs.103:DC:monocyte-derived:immature_cntrl:r1	not selected
GSM181931	monocyte-derived_DC_stimulated_with_INFa,_or__TNF-a,_IL-1b,_IL-6_and_PGE2_or_anti-FcgRIIB_antibody_	Hs.103:DC:monocyte-derived:immature_cntrl:r2	not selected
GSM181933	monocyte-derived_DC_stimulated_with_INFa,_or__TNF-a,_IL-1b,_IL-6_and_PGE2_or_anti-FcgRIIB_antibody_	Hs.103:DC:monocyte-derived:immature_cntrl:r3	not selected
GSM181930	monocyte-derived_DC_stimulated_with_INFa,_or__TNF-a,_IL-1b,_IL-6_and_PGE2_or_anti-FcgRIIB_antibody_	Hs.103:DC:monocyte-derived:immature_IFNa:r1	not selected
GSM181932	monocyte-derived_DC_stimulated_with_INFa,_or__TNF-a,_IL-1b,_IL-6_and_PGE2_or_anti-FcgRIIB_antibody_	Hs.103:DC:monocyte-derived:immature_IFNa:r2	not selected
GSM181934	monocyte-derived_DC_stimulated_with_INFa,_or__TNF-a,_IL-1b,_IL-6_and_PGE2_or_anti-FcgRIIB_antibody_	Hs.103:DC:monocyte-derived:immature_IFNa:r3	not selected
GSM181982	monocyte-derived_DC_stimulated_with_INFa,_or__TNF-a,_IL-1b,_IL-6_and_PGE2_or_anti-FcgRIIB_antibody_	Hs.103:DC:monocyte-derived:immature_isotype_cntrl_Ab_24h:r1	not selected
GSM181997	monocyte-derived_DC_stimulated_with_INFa,_or__TNF-a,_IL-1b,_IL-6_and_PGE2_or_anti-FcgRIIB_antibody_	Hs.103:DC:monocyte-derived:immature_isotype_cntrl_Ab_24h:r2	not selected
GSM181972	monocyte-derived_DC_stimulated_with_INFa,_or__TNF-a,_IL-1b,_IL-6_and_PGE2_or_anti-FcgRIIB_antibody_	Hs.103:DC:monocyte-derived:immature_anti-FcgRIIB_24h:r1	not selected
GSM181983	monocyte-derived_DC_stimulated_with_INFa,_or__TNF-a,_IL-1b,_IL-6_and_PGE2_or_anti-FcgRIIB_antibody_	Hs.103:DC:monocyte-derived:immature_anti-FcgRIIB_24h:r2	not selected
GSM181998	monocyte-derived_DC_stimulated_with_INFa,_or__TNF-a,_IL-1b,_IL-6_and_PGE2_or_anti-FcgRIIB_antibody_	Hs.103:DC:monocyte-derived:immature_anti-FcgRIIB_24h:r3	not selected
GSM181984	monocyte-derived_DC_stimulated_with_INFa,_or__TNF-a,_IL-1b,_IL-6_and_PGE2_or_anti-FcgRIIB_antibody_	Hs.103:DC:monocyte-derived:immature_TNFa/IL-1b/IL-6/PGE2_24h:r1	not selected
GSM181999	monocyte-derived_DC_stimulated_with_INFa,_or__TNF-a,_IL-1b,_IL-6_and_PGE2_or_anti-FcgRIIB_antibody_	Hs.103:DC:monocyte-derived:immature_TNFa/IL-1b/IL-6/PGE2_24h:r2	not selected
GSM181971	monocyte-derived_DC_stimulated_with_INFa,_or__TNF-a,_IL-1b,_IL-6_and_PGE2_or_anti-FcgRIIB_antibody_	Hs.103:DC:monocyte-derived:mature_isotype_cntrl_Ab_24h:r1	not selected
GSM181973	monocyte-derived_DC_stimulated_with_INFa,_or__TNF-a,_IL-1b,_IL-6_and_PGE2_or_anti-FcgRIIB_antibody_	Hs.103:DC:monocyte-derived:mature_isotype_cntrl_Ab_24h:r2	not selected
GSM181978	monocyte-derived_DC_stimulated_with_INFa,_or__TNF-a,_IL-1b,_IL-6_and_PGE2_or_anti-FcgRIIB_antibody_	Hs.103:DC:monocyte-derived:mature_isotype_cntrl_Ab_24h:r3	not selected
GSM181974	monocyte-derived_DC_stimulated_with_INFa,_or__TNF-a,_IL-1b,_IL-6_and_PGE2_or_anti-FcgRIIB_antibody_	Hs.103:DC:monocyte-derived:mature_anti-FcgRIIB_Ab_24h:r1	not selected
GSM181980	monocyte-derived_DC_stimulated_with_INFa,_or__TNF-a,_IL-1b,_IL-6_and_PGE2_or_anti-FcgRIIB_antibody_	Hs.103:DC:monocyte-derived:mature_anti-FcgRIIB_Ab_24h:r2	not selected
GSM181976	monocyte-derived_DC_stimulated_with_INFa,_or__TNF-a,_IL-1b,_IL-6_and_PGE2_or_anti-FcgRIIB_antibody_	Hs.103:DC:monocyte-derived:mature_TNFa/IL-1b/IL-6/PGE2_24h:r1	not selected
GSM181981	monocyte-derived_DC_stimulated_with_INFa,_or__TNF-a,_IL-1b,_IL-6_and_PGE2_or_anti-FcgRIIB_antibody_	Hs.103:DC:monocyte-derived:mature_TNFa/IL-1b/IL-6/PGE2_24h:r2	not selected
GSM286088	monocyte-derived_dendritic_cells_activated_with_LPS_IFNg_over_48_hours	Hs.14:DC:monocyte-derived:immature_6h:	not selected
GSM286089	monocyte-derived_dendritic_cells_activated_with_LPS_IFNg_over_48_hours	Hs.14:DC:monocyte-derived:immature_12h:	not selected
GSM286090	monocyte-derived_dendritic_cells_activated_with_LPS_IFNg_over_48_hours	Hs.14:DC:monocyte-derived:immature_24h:	not selected
GSM286091	monocyte-derived_dendritic_cells_activated_with_LPS_IFNg_over_48_hours	Hs.14:DC:monocyte-derived:immature_48h:	not selected
GSM286015	monocyte-derived_dendritic_cells_activated_with_LPS_IFNg_over_48_hours	Hs.14:DC:monocyte-derived:mature_LPS/IFNg_6h:	not selected
GSM286017	monocyte-derived_dendritic_cells_activated_with_LPS_IFNg_over_48_hours	Hs.14:DC:monocyte-derived:mature_LPS/IFNg_12h:	not selected
GSM286086	monocyte-derived_dendritic_cells_activated_with_LPS_IFNg_over_48_hours	Hs.14:DC:monocyte-derived:mature_LPS/IFNg_24h:	not selected
GSM286087	monocyte-derived_dendritic_cells_activated_with_LPS_IFNg_over_48_hours	Hs.14:DC:monocyte-derived:mature_LPS/IFNg_48h:	not selected
GSM320543	airway_epithelial_cell-conditioned_monocyte-derive_dendritic_cells	Hs.28:DC:monocyte-derived:cntrl_d5:r1	not selected
GSM320545	airway_epithelial_cell-conditioned_monocyte-derive_dendritic_cells	Hs.28:DC:monocyte-derived:cntrl_d5:r2	not selected
GSM320547	airway_epithelial_cell-conditioned_monocyte-derive_dendritic_cells	Hs.28:DC:monocyte-derived:cntrl_d5:r3	not selected
GSM320549	airway_epithelial_cell-conditioned_monocyte-derive_dendritic_cells	Hs.28:DC:monocyte-derived:cntrl_d5:r4	not selected
GSM320551	airway_epithelial_cell-conditioned_monocyte-derive_dendritic_cells	Hs.28:DC:monocyte-derived:cntrl_d5:r5	not selected
GSM320544	airway_epithelial_cell-conditioned_monocyte-derive_dendritic_cells	Hs.28:DC:monocyte-derived:AEC-conditioned_d5:r1	not selected
GSM320546	airway_epithelial_cell-conditioned_monocyte-derive_dendritic_cells	Hs.28:DC:monocyte-derived:AEC-conditioned_d5:r2	not selected
GSM320548	airway_epithelial_cell-conditioned_monocyte-derive_dendritic_cells	Hs.28:DC:monocyte-derived:AEC-conditioned_d5:r3	not selected
GSM320550	airway_epithelial_cell-conditioned_monocyte-derive_dendritic_cells	Hs.28:DC:monocyte-derived:AEC-conditioned_d5:r4	not selected
GSM320552	airway_epithelial_cell-conditioned_monocyte-derive_dendritic_cells	Hs.28:DC:monocyte-derived:AEC-conditioned_d5:r5	not selected
GSM260689	Monocyte-derived_dendritic_cells_stimulated_with_LPS,_Poly(I:C),_CD40L_or_a_combination_of_IL-1-b,_IL-6,_TNF-a_and_PGE2	Hs.7:DC:monocyte-derived:cntrl:	not selected
GSM260691	Monocyte-derived_dendritic_cells_stimulated_with_LPS,_Poly(I:C),_CD40L_or_a_combination_of_IL-1-b,_IL-6,_TNF-a_and_PGE2	Hs.7:DC:monocyte-derived:LPS_8h:	not selected
GSM260692	Monocyte-derived_dendritic_cells_stimulated_with_LPS,_Poly(I:C),_CD40L_or_a_combination_of_IL-1-b,_IL-6,_TNF-a_and_PGE2	Hs.7:DC:monocyte-derived:LPS_16h:	not selected
GSM260693	Monocyte-derived_dendritic_cells_stimulated_with_LPS,_Poly(I:C),_CD40L_or_a_combination_of_IL-1-b,_IL-6,_TNF-a_and_PGE2	Hs.7:DC:monocyte-derived:Poly(I:C)_4h:	not selected
GSM260694	Monocyte-derived_dendritic_cells_stimulated_with_LPS,_Poly(I:C),_CD40L_or_a_combination_of_IL-1-b,_IL-6,_TNF-a_and_PGE2	Hs.7:DC:monocyte-derived:Poly(I:C)_8h:	not selected
GSM260695	Monocyte-derived_dendritic_cells_stimulated_with_LPS,_Poly(I:C),_CD40L_or_a_combination_of_IL-1-b,_IL-6,_TNF-a_and_PGE2	Hs.7:DC:monocyte-derived:Poly(I:C)_16h:	not selected
GSM260696	Monocyte-derived_dendritic_cells_stimulated_with_LPS,_Poly(I:C),_CD40L_or_a_combination_of_IL-1-b,_IL-6,_TNF-a_and_PGE2	Hs.7:DC:monocyte-derived:CD40L_4h:	not selected
GSM260697	Monocyte-derived_dendritic_cells_stimulated_with_LPS,_Poly(I:C),_CD40L_or_a_combination_of_IL-1-b,_IL-6,_TNF-a_and_PGE2	Hs.7:DC:monocyte-derived:CD40L_8h:	not selected
GSM260698	Monocyte-derived_dendritic_cells_stimulated_with_LPS,_Poly(I:C),_CD40L_or_a_combination_of_IL-1-b,_IL-6,_TNF-a_and_PGE2	Hs.7:DC:monocyte-derived:CD40L_16h:	not selected
GSM260699	Monocyte-derived_dendritic_cells_stimulated_with_LPS,_Poly(I:C),_CD40L_or_a_combination_of_IL-1-b,_IL-6,_TNF-a_and_PGE2	Hs.7:DC:monocyte-derived:Schuler_treatment_4h:	not selected
GSM260700	Monocyte-derived_dendritic_cells_stimulated_with_LPS,_Poly(I:C),_CD40L_or_a_combination_of_IL-1-b,_IL-6,_TNF-a_and_PGE2	Hs.7:DC:monocyte-derived:Schuler_treatment_8h:	not selected
GSM260701	Monocyte-derived_dendritic_cells_stimulated_with_LPS,_Poly(I:C),_CD40L_or_a_combination_of_IL-1-b,_IL-6,_TNF-a_and_PGE2	Hs.7:DC:monocyte-derived:Schuler_treatment_16h:	not selected
GSM260690	Monocyte-derived_dendritic_cells_stimulated_with_LPS,_Poly(I:C),_CD40L_or_a_combination_of_IL-1-b,_IL-6,_TNF-a_and_PGE2	Hs.7:DC:monocyte-derived:LPS_4h:	not selected
GSM112490	Human_monocyte_derived_dendritic_cells_matured_via_galectin-1_or_LPS	Hs.86:DC:monocyte-derived:cntrl_18h:r1	not selected
GSM112491	Human_monocyte_derived_dendritic_cells_matured_via_galectin-1_or_LPS	Hs.86:DC:monocyte-derived:cntrl_18h:r2	not selected
GSM112540	Human_monocyte_derived_dendritic_cells_matured_via_galectin-1_or_LPS	Hs.86:DC:monocyte-derived:cntrl_18h:r3	not selected
GSM112541	Human_monocyte_derived_dendritic_cells_matured_via_galectin-1_or_LPS	Hs.86:DC:monocyte-derived:Galectin-1_18h:r1	not selected
GSM112661	Human_monocyte_derived_dendritic_cells_matured_via_galectin-1_or_LPS	Hs.86:DC:monocyte-derived:Galectin-1_18h:r2	not selected
GSM112664	Human_monocyte_derived_dendritic_cells_matured_via_galectin-1_or_LPS	Hs.86:DC:monocyte-derived:Galectin-1_18h:r3	not selected
GSM112665	Human_monocyte_derived_dendritic_cells_matured_via_galectin-1_or_LPS	Hs.86:DC:monocyte-derived:LPS_18h:r1	not selected
GSM112666	Human_monocyte_derived_dendritic_cells_matured_via_galectin-1_or_LPS	Hs.86:DC:monocyte-derived:LPS_18h:r2	not selected
GSM112667	Human_monocyte_derived_dendritic_cells_matured_via_galectin-1_or_LPS	Hs.86:DC:monocyte-derived:LPS_18h:r3	not selected
GSM112668	Human_monocyte_derived_dendritic_cells_matured_via_galectin-1_or_LPS	Hs.86:DC:monocyte-derived:Vehicle_18h:r1	not selected
GSM112669	Human_monocyte_derived_dendritic_cells_matured_via_galectin-1_or_LPS	Hs.86:DC:monocyte-derived:Vehicle_18h:r2	not selected
GSM112670	Human_monocyte_derived_dendritic_cells_matured_via_galectin-1_or_LPS	Hs.86:DC:monocyte-derived:Vehicle_18h:r3	not selected
GSM132919	Monocyte-derived_DC_treated_with_PPARg_and_RARa_ligands	Hs.89:DC:monocyte-derived:DC1:r1	not selected
GSM132923	Monocyte-derived_DC_treated_with_PPARg_and_RARa_ligands	Hs.89:DC:monocyte-derived:DC2:r2	not selected
GSM132927	Monocyte-derived_DC_treated_with_PPARg_and_RARa_ligands	Hs.89:DC:monocyte-derived:DC3:r3	not selected
GSM132921	Monocyte-derived_DC_treated_with_PPARg_and_RARa_ligands	Hs.89:DC:monocyte-derived:rosiglitazone:r1	not selected
GSM132924	Monocyte-derived_DC_treated_with_PPARg_and_RARa_ligands	Hs.89:DC:monocyte-derived:rosiglitazone:r2	not selected
GSM132928	Monocyte-derived_DC_treated_with_PPARg_and_RARa_ligands	Hs.89:DC:monocyte-derived:rosiglitazone:r3	not selected
GSM132922	Monocyte-derived_DC_treated_with_PPARg_and_RARa_ligands	Hs.89:DC:monocyte-derived:AM580:r1	not selected
GSM132925	Monocyte-derived_DC_treated_with_PPARg_and_RARa_ligands	Hs.89:DC:monocyte-derived:AM580:r2	not selected
GSM132929	Monocyte-derived_DC_treated_with_PPARg_and_RARa_ligands	Hs.89:DC:monocyte-derived:AM580:r3	not selected
GSM132926	Monocyte-derived_DC_treated_with_PPARg_and_RARa_ligands	Hs.89:DC:monocyte-derived:rosiglitazone/AGN193109:r1	not selected
GSM132930	Monocyte-derived_DC_treated_with_PPARg_and_RARa_ligands	Hs.89:DC:monocyte-derived:rosiglitazone/AGN193109:r2	not selected
GSM264755	Immature_monocyte-derived_DC_were_activated_with_anti-CD40_antibodies_for_8_hours_in_the_absence_or_presence_of_VAF347.	Hs.9:DC:monocyte-derived:cntrl_8h:r1	not selected
GSM264756	Immature_monocyte-derived_DC_were_activated_with_anti-CD40_antibodies_for_8_hours_in_the_absence_or_presence_of_VAF347.	Hs.9:DC:monocyte-derived:cntrl_8h:r2	not selected
GSM264757	Immature_monocyte-derived_DC_were_activated_with_anti-CD40_antibodies_for_8_hours_in_the_absence_or_presence_of_VAF347.	Hs.9:DC:monocyte-derived:antiCD40/VAF347_8h:r1	not selected
GSM264758	Immature_monocyte-derived_DC_were_activated_with_anti-CD40_antibodies_for_8_hours_in_the_absence_or_presence_of_VAF347.	Hs.9:DC:monocyte-derived:antiCD40/VAF347_8h:r2	not selected
GSM140968	DC-SIGN_stimulated_monocyte-derived_DC	Hs.91:DC:monocyte-derived:cntrl_2h:r2	not selected
GSM160530	monocyte-derived_dendritic_cells_after_infection_with_A._Fumigatus_(monocyte-derived)	Hs.99:DC:monocyte-derived:cntrl_6h:r1	not selected
GSM160534	monocyte-derived_dendritic_cells_after_infection_with_A._Fumigatus_(monocyte-derived)	Hs.99:DC:monocyte-derived:cntrl_6h:r2	not selected
GSM160536	monocyte-derived_dendritic_cells_after_infection_with_A._Fumigatus_(monocyte-derived)	Hs.99:DC:monocyte-derived:A._fumigatus_germ_tubes_6h:r1	not selected
D	BDCA1+_dendritic_cell,_BDCA3+_dendritic_cell,_CD16+_dendritic,_plasmacytoid_dendritic_cell	Hs.2:tonsil:DC:BDCA1+:r1	not selected
E	BDCA1+_dendritic_cell,_BDCA3+_dendritic_cell,_CD16+_dendritic,_plasmacytoid_dendritic_cell	Hs.2:tonsil:DC:BDCA1+:r2	not selected
F	BDCA1+_dendritic_cell,_BDCA3+_dendritic_cell,_CD16+_dendritic,_plasmacytoid_dendritic_cell	Hs.2:tonsil:DC:BDCA1+:r3	not selected
G	BDCA1+_dendritic_cell,_BDCA3+_dendritic_cell,_CD16+_dendritic,_plasmacytoid_dendritic_cell	Hs.2:tonsil:DC:BDCA3+_:r1	not selected
H	BDCA1+_dendritic_cell,_BDCA3+_dendritic_cell,_CD16+_dendritic,_plasmacytoid_dendritic_cell	Hs.2:tonsil:DC:BDCA3+_:r2	not selected
I	BDCA1+_dendritic_cell,_BDCA3+_dendritic_cell,_CD16+_dendritic,_plasmacytoid_dendritic_cell	Hs.2:tonsil:DC:BDCA3+_:r3	not selected
M	BDCA1+_dendritic_cell,_BDCA3+_dendritic_cell,_CD16+_dendritic,_plasmacytoid_dendritic_cell	Hs.2:PB:DC:BDCA1+:r1	not selected
N	BDCA1+_dendritic_cell,_BDCA3+_dendritic_cell,_CD16+_dendritic,_plasmacytoid_dendritic_cell	Hs.2:PB:DC:BDCA1+:r2	not selected
O	BDCA1+_dendritic_cell,_BDCA3+_dendritic_cell,_CD16+_dendritic,_plasmacytoid_dendritic_cell	Hs.2:PB:DC:BDCA1+:r3	not selected
P	BDCA1+_dendritic_cell,_BDCA3+_dendritic_cell,_CD16+_dendritic,_plasmacytoid_dendritic_cell	Hs.2:PB:DC:BDCA3+_:r1	not selected
Q	BDCA1+_dendritic_cell,_BDCA3+_dendritic_cell,_CD16+_dendritic,_plasmacytoid_dendritic_cell	Hs.2:PB:DC:BDCA3+_:r2	not selected
R	BDCA1+_dendritic_cell,_BDCA3+_dendritic_cell,_CD16+_dendritic,_plasmacytoid_dendritic_cell	Hs.2:PB:DC:BDCA3+_:r3	not selected
S	BDCA1+_dendritic_cell,_BDCA3+_dendritic_cell,_CD16+_dendritic,_plasmacytoid_dendritic_cell	Hs.2:PB:DC:CD16+:r1	not selected
T	BDCA1+_dendritic_cell,_BDCA3+_dendritic_cell,_CD16+_dendritic,_plasmacytoid_dendritic_cell	Hs.2:PB:DC:CD16+:r2	not selected
U	BDCA1+_dendritic_cell,_BDCA3+_dendritic_cell,_CD16+_dendritic,_plasmacytoid_dendritic_cell	Hs.2:PB:DC:CD16+:r3	not selected
A	BDCA1+_dendritic_cell,_BDCA3+_dendritic_cell,_CD16+_dendritic,_plasmacytoid_dendritic_cell	Hs.2:tonsil:DC:plasmacytoid:r1	not selected
B	BDCA1+_dendritic_cell,_BDCA3+_dendritic_cell,_CD16+_dendritic,_plasmacytoid_dendritic_cell	Hs.2:tonsil:DC:plasmacytoid:r2	not selected
C	BDCA1+_dendritic_cell,_BDCA3+_dendritic_cell,_CD16+_dendritic,_plasmacytoid_dendritic_cell	Hs.2:tonsil:DC:plasmacytoid:r3	not selected
J	BDCA1+_dendritic_cell,_BDCA3+_dendritic_cell,_CD16+_dendritic,_plasmacytoid_dendritic_cell	Hs.2:PB:DC:plasmacytoid:r1	not selected
K	BDCA1+_dendritic_cell,_BDCA3+_dendritic_cell,_CD16+_dendritic,_plasmacytoid_dendritic_cell	Hs.2:PB:DC:plasmacytoid:r2	not selected
L	BDCA1+_dendritic_cell,_BDCA3+_dendritic_cell,_CD16+_dendritic,_plasmacytoid_dendritic_cell	Hs.2:PB:DC:plasmacytoid:r3	not selected
GSM372800	human_CD4_and_CD8_T_cells,_negatively_(N)_or_positively_(P)_selected	Hs.42:PB:T_cell:CD4+:neg-sel:r1	not selected
GSM372801	human_CD4_and_CD8_T_cells,_negatively_(N)_or_positively_(P)_selected	Hs.42:PB:T_cell:CD4+:neg-sel:r2	not selected
GSM372802	human_CD4_and_CD8_T_cells,_negatively_(N)_or_positively_(P)_selected	Hs.42:PB:T_cell:CD4+:neg-sel:r3	not selected
GSM372803	human_CD4_and_CD8_T_cells,_negatively_(N)_or_positively_(P)_selected	Hs.42:PB:T_cell:CD4+:neg-sel:r4	not selected
GSM372804	human_CD4_and_CD8_T_cells,_negatively_(N)_or_positively_(P)_selected	Hs.42:PB:T_cell:CD4+:neg-sel:r5	not selected
GSM372805	human_CD4_and_CD8_T_cells,_negatively_(N)_or_positively_(P)_selected	Hs.42:PB:T_cell:CD4+:pos-sel:r6	not selected
GSM372806	human_CD4_and_CD8_T_cells,_negatively_(N)_or_positively_(P)_selected	Hs.42:PB:T_cell:CD4+:pos-sel:r7	not selected
GSM372807	human_CD4_and_CD8_T_cells,_negatively_(N)_or_positively_(P)_selected	Hs.42:PB:T_cell:CD4+:pos-sel:r8	not selected
GSM372808	human_CD4_and_CD8_T_cells,_negatively_(N)_or_positively_(P)_selected	Hs.42:PB:T_cell:CD4+:pos-sel:r10	not selected
GSM372809	human_CD4_and_CD8_T_cells,_negatively_(N)_or_positively_(P)_selected	Hs.42:PB:T_cell:CD8+:neg-sel:r1	not selected
GSM372810	human_CD4_and_CD8_T_cells,_negatively_(N)_or_positively_(P)_selected	Hs.42:PB:T_cell:CD8+:neg-sel:r2	not selected
GSM372811	human_CD4_and_CD8_T_cells,_negatively_(N)_or_positively_(P)_selected	Hs.42:PB:T_cell:CD8+:neg-sel:r3	not selected
GSM372812	human_CD4_and_CD8_T_cells,_negatively_(N)_or_positively_(P)_selected	Hs.42:PB:T_cell:CD8+:neg-sel:r4	not selected
GSM372813	human_CD4_and_CD8_T_cells,_negatively_(N)_or_positively_(P)_selected	Hs.42:PB:T_cell:CD8+:neg-sel:r5	not selected
GSM372814	human_CD4_and_CD8_T_cells,_negatively_(N)_or_positively_(P)_selected	Hs.42:PB:T_cell:CD8+:pos-sel:r7	not selected
GSM372815	human_CD4_and_CD8_T_cells,_negatively_(N)_or_positively_(P)_selected	Hs.42:PB:T_cell:CD8+:pos-sel:r8	not selected
GSM372816	human_CD4_and_CD8_T_cells,_negatively_(N)_or_positively_(P)_selected	Hs.42:PB:T_cell:CD8+:pos-sel:r9	not selected
GSM372817	human_CD4_and_CD8_T_cells,_negatively_(N)_or_positively_(P)_selected	Hs.42:PB:T_cell:CD8+:pos-sel:r10	not selected
GSM372818	human_CD4_and_CD8_T_cells,_negatively_(N)_or_positively_(P)_selected	Hs.42:PB:T_cell:CD8+:pos-sel:r11	not selected
TW1681_u133plus2_061004.CEL	Tcell_CD8+_Central_memory_	Hs.116:T_cells:CD8+_Central_memory_:r1	not selected
TW1685_u133plus2_061004.CEL	Tcell_CD8+_Central_memory_	Hs.116:T_cells:CD8+_Central_memory_:r2	not selected
TW1689_u133plus2_061004.CEL	Tcell_CD8+_Central_memory_	Hs.116:T_cells:CD8+_Central_memory_:r3	not selected
HH1765_UI33plus2_201004.CEL	Tcell_CD8	Hs.115:T_cell:CD8+:r1	not selected
HH1769_UI33plus2_201004.CEL	Tcell_CD4	Hs.115:T_cell:CD4+:r2	not selected
HH1770_U133plus2_041104.CEL	Tcell_CD8	Hs.115:T_cell:CD8+:r3	not selected
HH1774realigned_u133plus2_211004.CEL	Tcell_CD4	Hs.115:T_cell:CD4+:r4	not selected
HH1775_u133plus2_211004.CEL	Tcell_CD8	Hs.115:T_cell:CD8+:r5	not selected
HH1780_u133plus2_211004.CEL	Tcell_CD8	Hs.115:T_cell:CD8+:r6	not selected
HH1788_U133plus2_091104.CEL	Tcell_CD8	Hs.115:T_cell:CD8+:r7	not selected
HH1792_u133plus2_251104.CEL	Tcell_CD4	Hs.115:T_cell:CD4+:r8	not selected
HH1793_u133plus2_251104.CEL	Tcell_CD8	Hs.115:T_cell:CD8+:r9	not selected
TW1678_u133plus2_061004.CEL	Tcell_CD8+_Effector_memory_RA	Hs.116:T_cell:CD8+_effector_memory_RA:r1	not selected
TW1682_u133plus2_061004.CEL	Tcell_CD8+_Effector_memory_RA	Hs.116:T_cell:CD8+_effector_memory_RA:r2	not selected
TW1686_u133plus2_061004.CEL	Tcell_CD8+_Effector_memory_RA	Hs.116:T_cell:CD8+_effector_memory_RA:r3	not selected
TW1690_u133plus2_061004.CEL	Tcell_CD8+_Effector_memory_RA	Hs.116:T_cell:CD8+_effector_memory_RA:r4	not selected
TW1675_u133plus2_061004.CEL	Tcell_CD8+_Effector_memory	Hs.116:T_cell:CD8+_effector_memory:r1	not selected
TW1679_u133plus2_061004.CEL	Tcell_CD8+_Effector_memory	Hs.116:T_cell:CD8+_effector_memory:r2	not selected
TW1683_u133plus2_061004.CEL	Tcell_CD8+_Effector_memory	Hs.116:T_cell:CD8+_effector_memory:r3	not selected
TW1687_u133plus2_061004.CEL	Tcell_CD8+_Effector_memory	Hs.116:T_cell:CD8+_effector_memory:r4	not selected
TW1676_u133plus2_061004.CEL	Tcell_CD8+_Naïve_CD8+	Hs.116:T_cell:CD8+_na?ve:r1	not selected
TW1680_u133plus2_061004.CEL	Tcell_CD8+_Naïve_CD8+	Hs.116:T_cell:CD8+_na?ve:r2	not selected
TW1684_u133plus2_061004.CEL	Tcell_CD8+_Naïve_CD8+	Hs.116:T_cell:CD8+_na?ve:r3	not selected
TW1688_u133plus2_061004.CEL	Tcell_CD8+_Naïve_CD8+	Hs.116:T_cell:CD8+_na?ve:r4	not selected
GSM349848	gamma-delta_T-cells_from_healthy_volunteers	Hs.37:PB:T_cell:gamma-delta:r1	not selected
GSM349849	gamma-delta_T-cells_from_healthy_volunteers	Hs.37:PB:T_cell:gamma-delta:r2	not selected
GSM547998	unstimulated_regulatory_T_cells_(Tregs)_and_naïve_CD4+_T_cells	Hs.76:PB:T_cell:Treg:na?ve:r1	not selected
GSM547999	unstimulated_regulatory_T_cells_(Tregs)_and_naïve_CD4+_T_cells	Hs.76:PB:T_cell:Treg:na?ve:r2	not selected
GSM548000	unstimulated_regulatory_T_cells_(Tregs)_and_naïve_CD4+_T_cells	Hs.76:PB:T_cell:CD4+:na?ve:r1	not selected
GSM548001	unstimulated_regulatory_T_cells_(Tregs)_and_naïve_CD4+_T_cells	Hs.76:PB:T_cell:CD4+:na?ve:r2	not selected
GSM153893	naive_T_cells_from_peripheral_blood_stimulated_with_anti-CD3_and_anti-CD28_antibodies_in_the_presence_or_absence_of_retinoid_acid,_IL-12,_and_1,25_(OH)2_vitamin_D3	Hs.96:PB:T_cell:effector:RA:	not selected
GSM154073	naive_T_cells_from_peripheral_blood_stimulated_with_anti-CD3_and_anti-CD28_antibodies_in_the_presence_or_absence_of_retinoid_acid,_IL-12,_and_1,25_(OH)2_vitamin_D3	Hs.96:PB:T_cell:effector:cntrl:	not selected
GSM154077	naive_T_cells_from_peripheral_blood_stimulated_with_anti-CD3_and_anti-CD28_antibodies_in_the_presence_or_absence_of_retinoid_acid,_IL-12,_and_1,25_(OH)2_vitamin_D3	Hs.96:PB:T_cell:effector:IL-12:	not selected
GSM154078	naive_T_cells_from_peripheral_blood_stimulated_with_anti-CD3_and_anti-CD28_antibodies_in_the_presence_or_absence_of_retinoid_acid,_IL-12,_and_1,25_(OH)2_vitamin_D3	Hs.96:PB:T_cell:effector:1,25(OH)2_vit_D3:	not selected
GSM154081	naive_T_cells_from_peripheral_blood_stimulated_with_anti-CD3_and_anti-CD28_antibodies_in_the_presence_or_absence_of_retinoid_acid,_IL-12,_and_1,25_(OH)2_vitamin_D3	Hs.96:PB:T_cell:CCR10+CLA+:1,25(OH)2_vit_D3/IL-12:	not selected
GSM154084	naive_T_cells_from_peripheral_blood_stimulated_with_anti-CD3_and_anti-CD28_antibodies_in_the_presence_or_absence_of_retinoid_acid,_IL-12,_and_1,25_(OH)2_vitamin_D3	Hs.96:PB:T_cell:CCR10-CLA+:1,25(OH)2_vit_D3/IL-12:	not selected
GSM198943	resting_and_IL2_activated_human_natural_killer_cells	Hs.106:PB:NK_cell:IL2-2h:	not selected
GSM198944	resting_and_IL2_activated_human_natural_killer_cells	Hs.106:PB:NK_cell:IL2-8h:	not selected
GSM198945	resting_and_IL2_activated_human_natural_killer_cells	Hs.106:PB:NK_cell:IL2-24h:	not selected
GSM542578	CD62L+_and_CD62L-_NK_cell_	Hs.74:PB:NK_cell:CD56hiCD62L+:r1	not selected
GSM542578	CD62L+_and_CD62L-_NK_cell_	Hs.74:PB:NK_cell:CD56hiCD62L+:r2	not selected
GSM542578	CD62L+_and_CD62L-_NK_cell_	Hs.74:PB:NK_cell:CD56hiCD62L+:r3	not selected
GSM542578	CD62L+_and_CD62L-_NK_cell_	Hs.74:PB:NK_cell:CD56hiCD62L+:r4	not selected
GSM542578	CD62L+_and_CD62L-_NK_cell_	Hs.74:PB:NK_cell:CD56hiCD62L+:r5	not selected
GSM542578	CD62L+_and_CD62L-_NK_cell_	Hs.74:PB:NK_cell:CD56hiCD62L+:r6	not selected
GSM542578	CD62L+_and_CD62L-_NK_cell_	Hs.74:PB:NK_cell:CD56loCD62L-:r1	not selected
GSM542578	CD62L+_and_CD62L-_NK_cell_	Hs.74:PB:NK_cell:CD56loCD62L-:r2	not selected
GSM542578	CD62L+_and_CD62L-_NK_cell_	Hs.74:PB:NK_cell:CD56loCD62L-:r3	not selected
HH1713_u133plus2_011004.CEL	Neutrophil_CD16+ve	Hs.114:Neutrophil:CD16+:	not selected
HH1712_u133plus2_011004.CEL	Neutrophil_CD16+ve	Hs.114:Neutrophil:CD16+:	not selected
HH1714_u133plus2_011004.CEL	Neutrophil_CD16+ve	Hs.114:Neutrophil:CD16+:	not selected
GSM361272	Impact_of_anti-inflammatory_agents_on_the_gene_expression_profile_of_stimulated_human_neutrophils	Hs.39:PB:Neutrophils:inflam_30min:	not selected
GSM361278	Impact_of_anti-inflammatory_agents_on_the_gene_expression_profile_of_stimulated_human_neutrophils	Hs.39:PB:Neutrophils:inflam+CGS21680_30min:	not selected
GSM361283	Impact_of_anti-inflammatory_agents_on_the_gene_expression_profile_of_stimulated_human_neutrophils	Hs.39:PB:Neutrophils:inflam+PGE2_30min:	not selected
GSM361285	Impact_of_anti-inflammatory_agents_on_the_gene_expression_profile_of_stimulated_human_neutrophils	Hs.39:PB:Neutrophils:inflam+RO20-1724+forskolin_30min:	not selected
GSM466518	human_neutrophils_exposed_to_uropathogenic_and_commensal_Esherichia_coli.	Hs.62:PB:Neutrophils:cntrl_1h:r1	not selected
GSM466519	human_neutrophils_exposed_to_uropathogenic_and_commensal_Esherichia_coli.	Hs.62:PB:Neutrophils:cntrl_1h:r2	not selected
GSM466515	human_neutrophils_exposed_to_uropathogenic_and_commensal_Esherichia_coli.	Hs.62:PB:Neutrophils:uropathogenic_E._coli_UTI89_1h:r2	not selected
GSM466516	human_neutrophils_exposed_to_uropathogenic_and_commensal_Esherichia_coli.	Hs.62:PB:Neutrophils:commensal_E._coli_MG1655_1h:r1	not selected
GSM466517	human_neutrophils_exposed_to_uropathogenic_and_commensal_Esherichia_coli.	Hs.62:PB:Neutrophils:commensal_E._coli_MG1655_1h:r2	not selected
GSM549577	Blood_neutrophils:_untimulated,_ex_vivo_activation_with_either_Escherichia_coli_lipopolysaccharide_(LPS),_or_with_granulocyte-macrophage_colony-simulating_factor_(GM-CSF)_and_interferon-gamma_(INF-g)	Hs.77:PB:Neutrophils:LPS_16h:r1	not selected
GSM549578	Blood_neutrophils:_untimulated,_ex_vivo_activation_with_either_Escherichia_coli_lipopolysaccharide_(LPS),_or_with_granulocyte-macrophage_colony-simulating_factor_(GM-CSF)_and_interferon-gamma_(INF-g)	Hs.77:PB:Neutrophils:LPS_16h:r2	not selected
GSM549579	Blood_neutrophils:_untimulated,_ex_vivo_activation_with_either_Escherichia_coli_lipopolysaccharide_(LPS),_or_with_granulocyte-macrophage_colony-simulating_factor_(GM-CSF)_and_interferon-gamma_(INF-g)	Hs.77:PB:Neutrophils:LPS_16h:r3	not selected
GSM549580	Blood_neutrophils:_untimulated,_ex_vivo_activation_with_either_Escherichia_coli_lipopolysaccharide_(LPS),_or_with_granulocyte-macrophage_colony-simulating_factor_(GM-CSF)_and_interferon-gamma_(INF-g)	Hs.77:PB:Neutrophils:LPS_16h:r4	not selected
GSM549581	Blood_neutrophils:_untimulated,_ex_vivo_activation_with_either_Escherichia_coli_lipopolysaccharide_(LPS),_or_with_granulocyte-macrophage_colony-simulating_factor_(GM-CSF)_and_interferon-gamma_(INF-g)	Hs.77:PB:Neutrophils:GM-CSF_IFNg_16h:r1	not selected
GSM549582	Blood_neutrophils:_untimulated,_ex_vivo_activation_with_either_Escherichia_coli_lipopolysaccharide_(LPS),_or_with_granulocyte-macrophage_colony-simulating_factor_(GM-CSF)_and_interferon-gamma_(INF-g)	Hs.77:PB:Neutrophils:GM-CSF_IFNg_16h:r2	not selected
GSM549583	Blood_neutrophils:_untimulated,_ex_vivo_activation_with_either_Escherichia_coli_lipopolysaccharide_(LPS),_or_with_granulocyte-macrophage_colony-simulating_factor_(GM-CSF)_and_interferon-gamma_(INF-g)	Hs.77:PB:Neutrophils:GM-CSF_IFNg_16h:r3	not selected
GSM549584	Blood_neutrophils:_untimulated,_ex_vivo_activation_with_either_Escherichia_coli_lipopolysaccharide_(LPS),_or_with_granulocyte-macrophage_colony-simulating_factor_(GM-CSF)_and_interferon-gamma_(INF-g)	Hs.77:PB:Neutrophils:GM-CSF_IFNg_16h:r4	not selected
HH1763_UI33plus2_201004.CEL	Bcell_CD19	Hs.115:B_cell:r1	not selected
HH1778_u133plus2_211004.CEL	Bcell_CD19	Hs.115:B_cell:r2	not selected
HH1786_U133plus2_091104.CEL	Bcell_CD19	Hs.115:B_cell:r3	not selected
HH1791_u133plus2_251104.CEL	Bcell_CD19	Hs.115:B_cell:r4	not selected
GSM310438	B_cell_subsets	Hs.25:tonsil:B_cell:Memory:r28	not selected
GSM310439	B_cell_subsets	Hs.25:tonsil:B_cell:Memory:r36	not selected
GSM310440	B_cell_subsets	Hs.25:tonsil:B_cell:Memory:r38	not selected
GSM381339	CXCR4pos_(centroblast)_and_CXCR4neg_(centrocyte)_Human_Germinal_Center_B_cells	Hs.45:tonsil:B_cell:CXCR4+_centroblast:r6	not selected
GSM381341	CXCR4pos_(centroblast)_and_CXCR4neg_(centrocyte)_Human_Germinal_Center_B_cells	Hs.45:tonsil:B_cell:CXCR4+_centroblast:r7	not selected
GSM381343	CXCR4pos_(centroblast)_and_CXCR4neg_(centrocyte)_Human_Germinal_Center_B_cells	Hs.45:tonsil:B_cell:CXCR4+_centroblast:r8	not selected
GSM381345	CXCR4pos_(centroblast)_and_CXCR4neg_(centrocyte)_Human_Germinal_Center_B_cells	Hs.45:tonsil:B_cell:CXCR4+_centroblast:r11	not selected
GSM381340	CXCR4pos_(centroblast)_and_CXCR4neg_(centrocyte)_Human_Germinal_Center_B_cells	Hs.45:tonsil:B_cell:CXCR4-_centrocyte:r6	not selected
GSM381342	CXCR4pos_(centroblast)_and_CXCR4neg_(centrocyte)_Human_Germinal_Center_B_cells	Hs.45:tonsil:B_cell:CXCR4-_centrocyte:r7	not selected
GSM381344	CXCR4pos_(centroblast)_and_CXCR4neg_(centrocyte)_Human_Germinal_Center_B_cells	Hs.45:tonsil:B_cell:CXCR4-_centrocyte:r8	not selected
GSM381346	CXCR4pos_(centroblast)_and_CXCR4neg_(centrocyte)_Human_Germinal_Center_B_cells	Hs.45:tonsil:B_cell:CXCR4-_centrocyte:r11	not selected
