# Supplementary material for: Integrated metabolic modelling reveals cell-type specific epigenetic control points of the macrophage metabolic network
Source: BMC Genomics. 2015 Oct 19;16:809. doi: 10.1186/s12864-015-1984-4 (PMC4617894; doi:10.1186/s12864-015-1984-4)
Supplement: Additional file 5: Table S5. — Lists of the significantly up- (sheet 1) and down-regulated genes (sheet 2) (FDR < 0.05 and absolute (log fold change >1)) during monocyte to macrophage differentiation. Columns represent probe IDs, Gene symbol, log2 ratio between day 2 and day 11 of differentiation, fold change between the same time points, the p-value obtained after performing Empirical bayesian statistique (limma) and the FDR. (XLSX 186 kb) [file 12864_2015_1984_MOESM5_ESM.xlsx]

## Sheet: up-regulated
ID	GeneSymbol	GeneDescription	D11_vs_D2,log2Ratio	D11_vs_D2,FC	D11_vs_D2,ebs,pvalue	D11_vs_D2,ebs,FDR
7897119	C1orf93	chromosome 1 open reading frame 93	1.50781	2.84378	1.97059e-09	2.30612e-07
7897378	PER3	period homolog 3 (Drosophila)	1.8918	3.71097	2.84516e-08	1.60125e-06
7897449	SPSB1	splA/ryanodine receptor domain and SOCS box containing 1 /	1.4595	2.75013	3.36435e-08	1.77173e-06
7897737	C1orf187	chromosome 1 open reading frame 187	1.71305	3.27854	3.11069e-08	1.69464e-06
7898057	PDPN	podoplanin	1.06777	2.09619	0.00516392	0.0243998
7898957	RCAN3	RCAN family member 3	1.164	2.24078	7.46751e-09	5.85697e-07
7899023	LDLRAP1	low density lipoprotein receptor adaptor protein 1	1.12217	2.17674	4.5338e-07	1.33172e-05
7899615	SERINC2	serine incorporator 2	1.99625	3.98962	2.34718e-09	2.58283e-07
7900129	C1orf113	chromosome 1 open reading frame 113	1.08779	2.12547	2.17938e-06	4.60397e-05
7900658	TIE1	tyrosine kinase with immunoglobulin-like and EGF-like domai	1.82509	3.54328	1.68582e-06	3.75876e-05
7901272	CYP4X1	cytochrome P450, family 4, subfamily X, polypeptide 1	1.67935	3.20284	1.97065e-05	0.000267404
7901385	OSBPL9	oxysterol binding protein-like 9	1.14727	2.21494	1.23386e-07	4.89781e-06
7901513	SCP2	sterol carrier protein 2	1.33907	2.52989	7.56226e-07	1.98413e-05
7901788	NFIA	nuclear factor I/A	1.10418	2.14977	0.000938593	0.00613706
7901804	INADL	InaD-like (Drosophila)	1.54425	2.91652	0.00279865	0.0148585
7901951	PGM1	phosphoglucomutase 1	1.10183	2.14626	0.000818707	0.00550065
7902290	CTH	cystathionase (cystathionine gamma-lyase)	1.95828	3.88598	0.00108304	0.00692329
7902452	AK5	adenylate kinase 5	3.27089	9.65242	8.59557e-09	6.48863e-07
7902594	PRKACB	protein kinase, cAMP-dependent, catalytic, beta	3.79245	13.8561	2.03047e-10	5.04606e-08
7902623	DNASE2B	deoxyribonuclease II beta	3.84773	14.3974	1.60394e-09	2.08682e-07
7902660	WDR63	WD repeat domain 63	1.84171	3.58435	1.34516e-07	5.23807e-06
7902810	LMO4	LIM domain only 4	1.13381	2.19437	2.08277e-07	7.27752e-06
7903092	FNBP1L	formin binding protein 1-like	3.02603	8.14565	5.37769e-12	3.60436e-09
7903742	GSTM4	glutathione S-transferase mu 4	2.27387	4.8362	3.40991e-07	1.06677e-05
7903753	GSTM2	glutathione S-transferase mu 2 (muscle)	1.84977	3.60442	2.54063e-07	8.57919e-06
7903786	CSF1	colony stimulating factor 1 (macrophage)	1.01543	2.0215	0.000500373	0.00370638
7905220	ECM1	extracellular matrix protein 1	1.91992	3.78403	9.41304e-08	3.91477e-06
7905329	MLLT11	myeloid/lymphoid or mixed-lineage leukemia (trithorax hom	2.10852	4.31249	2.51675e-06	5.12573e-05
7906978	MGST3	microsomal glutathione S-transferase 3	1.028	2.0392	1.39282e-07	5.40465e-06
7907160	ATP1B1	ATPase, Na+/K+ transporting, beta 1 polypeptide	1.72599	3.30806	1.80318e-07	6.50615e-06
7907297	FMO4	flavin containing monooxygenase 4	1.03726	2.05232	1.61143e-05	0.000226153
7907370	DNM3	dynamin 3	1.41701	2.67032	8.04982e-05	0.000831601
7907702	SOAT1	sterol O-acyltransferase 1	1.65158	3.14176	5.02133e-10	9.75593e-08
7908041	LAMC1	laminin, gamma 1 (formerly LAMB2)	1.33573	2.52402	5.06058e-05	0.000569908
7908161	C1orf21	chromosome 1 open reading frame 21	2.34621	5.08487	7.04184e-10	1.20737e-07
7908388	RGS1	regulator of G-protein signaling 1	4.12577	17.4575	7.30392e-10	1.23319e-07
7908940	ATP2B4	ATPase, Ca++ transporting, plasma membrane 4	1.68155	3.20773	0.00068418	0.0047662
7908993	SOX13	SRY (sex determining region Y)-box 13	1.14548	2.21219	2.35122e-08	1.36624e-06
7909104	PCTK3	PCTAIRE protein kinase 3	1.32337	2.5025	2.25138e-08	1.31736e-06
7909225	DYRK3	dual-specificity tyrosine-(Y)-phosphorylation regulated	1.03285	2.04606	1.33582e-06	3.15321e-05
7909285	PFKFB2	6-phosphofructo-2-kinase/fructose-2,6-biphosphatase 2	2.10281	4.29544	6.33585e-10	1.14833e-07
7909510	HHAT	hedgehog acyltransferase	1.14519	2.21176	2.78509e-07	9.26325e-06
7909603	NENF	neuron derived neurotrophic factor	1.0066	2.00917	1.4418e-05	0.000207751
7909610	ATF3	activating transcription factor 3	1.33377	2.52061	1.83594e-05	0.000252534
7909689	SMYD2	SET and MYND domain containing 2	1.01939	2.02706	9.19845e-06	0.00014553
7909877	MOSC1	MOCO sulphurase C-terminal domain containing 1	1.32139	2.49906	3.39913e-07	1.06641e-05
7910022	CNIH3	cornichon homolog 3 (Drosophila)	4.4525	21.8946	3.01477e-14	2.22269e-10
7910030	DNAH14	dynein, axonemal, heavy chain 14	1.7572	3.38041	1.56033e-06	3.53655e-05
7910047	DNAH14	dynein, axonemal, heavy chain 14	1.55658	2.94155	0.000128105	0.0012171
7910111	EPHX1	epoxide hydrolase 1, microsomal (xenobiotic)	1.18663	2.27621	0.000686544	0.00477464
7910142	C1orf95	chromosome 1 open reading frame 95	1.29388	2.45187	2.47247e-07	8.48844e-06
7910146	PSEN2	presenilin 2 (Alzheimer disease 4)	1.26055	2.39587	1.53251e-06	3.49444e-05
7911155	SCCPDH	saccharopine dehydrogenase (putative)	1.63587	3.10775	3.09718e-07	9.95983e-06
7912224	SLC2A5	solute carrier family 2 (facilitated glucose/fructose tra	1.45727	2.74588	0.00146228	0.00878636
7912239	GPR157	G protein-coupled receptor 157	1.03639	2.0511	7.426e-08	3.24414e-06
7912537	DHRS3	dehydrogenase/reductase (SDR family) member 3	1.9114	3.76173	3.19217e-08	1.72206e-06
7912898	ATP13A2	ATPase type 13A2	1.4059	2.64984	3.22058e-08	1.72895e-06
7912937	PADI2	peptidyl arginine deiminase, type II	2.16975	4.49946	3.31232e-07	1.0466e-05
7912975	ALDH4A1	aldehyde dehydrogenase 4 family, member A1	1.89441	3.71771	3.06511e-08	1.67393e-06
7913156	AKR7A2	aldo-keto reductase family 7, member A2 (aflatoxin aldehy	1.13934	2.2028	7.99683e-05	0.000827674
7913357	ECE1	endothelin converting enzyme 1	2.35466	5.11475	1.50782e-09	2.03342e-07
7913385	RAP1GAP	RAP1 GTPase activating protein	1.14361	2.20933	0.000827607	0.00554792
7913655	ID3	inhibitor of DNA binding 3, dominant negative helix-loop-hel	1.44177	2.71654	3.54065e-05	0.00042561
7913682	HMGCL	3-hydroxymethyl-3-methylglutaryl-Coenzyme A lyase	1.09	2.12874	2.14491e-06	4.54416e-05
7913694	FUCA1	fucosidase, alpha-L- 1, tissue	2.30173	4.93048	1.91388e-09	2.27587e-07
7913776	IL28RA	interleukin 28 receptor, alpha (interferon, lambda recept	1.48213	2.7936	3.45139e-09	3.3629e-07
7913787	C1orf201	chromosome 1 open reading frame 201	1.1779	2.26248	4.0744e-06	7.51607e-05
7914282	SDC3	syndecan 3	1.36959	2.58396	4.428e-09	4.01388e-07
7914342	FABP3	fatty acid binding protein 3, muscle and heart (mammary-de	3.91051	15.0377	3.8969e-13	8.61916e-10
7914467	SPOCD1	SPOC domain containing 1	1.50768	2.84351	5.329e-08	2.53232e-06
7914557	SYNC	syncoilin, intermediate filament protein	1.36328	2.57269	1.19689e-07	4.79479e-06
7914880	COL8A2	collagen, type VIII, alpha 2	1.40153	2.64182	2.18275e-08	1.28741e-06
7914950	CSF3R	colony stimulating factor 3 receptor (granulocyte)	1.14462	2.21088	1.48997e-06	3.41865e-05
7916432	DHCR24	24-dehydrocholesterol reductase	1.76483	3.39833	1.39674e-07	5.41036e-06
7916493	PPAP2B	phosphatidic acid phosphatase type 2B	2.02786	4.07799	2.61188e-10	6.081e-08
7916843	GNG12	guanine nucleotide binding protein (G protein), gamma 12 /	1.72487	3.3055	1.07506e-05	0.000164783
7917304	MCOLN3	mucolipin 3	4.23423	18.8204	1.46123e-09	1.99503e-07
7917532	GBP2	guanylate binding protein 2, interferon-inducible	1.30113	2.46422	2.20182e-05	0.000291615
7917728	FAM69A	family with sequence similarity 69, member A	2.86771	7.29904	1.02054e-09	1.52516e-07
7917875	F3	coagulation factor III (thromboplastin, tissue factor)	1.743	3.3473	1.6903e-06	3.75984e-05
7917954	FRRS1	ferric-chelate reductase 1	3.66716	12.7036	5.49344e-13	1.10458e-09
7918379	GSTM3	glutathione S-transferase mu 3 (brain)	1.01141	2.01588	0.0028112	0.0149088
7918449	KCNA2	potassium voltage-gated channel, shaker-related subfamily,	1.10966	2.15795	9.51244e-07	2.40929e-05
7918487	DENND2D	DENN/MADD domain containing 2D	1.25433	2.38557	3.12649e-09	3.16411e-07
7918593	RHOC	ras homolog gene family, member C	1.19912	2.296	3.6686e-06	6.9057e-05
7918768	DENND2C	DENN/MADD domain containing 2C	1.54398	2.91597	5.84672e-05	0.000643052
7919217	NUDT17	nudix (nucleoside diphosphate linked moiety X)-type mo	1.20413	2.30399	9.19184e-08	3.83595e-06
7919314	FMO5	flavin containing monooxygenase 5	1.23381	2.35187	4.7918e-06	8.5679e-05
7919326	ACP6	acid phosphatase 6, lysophosphatidic	1.15987	2.23437	1.7014e-06	3.77768e-05
7919340	GJA5	gap junction protein, alpha 5, 40kDa	1.12199	2.17647	1.48924e-05	0.000212236
7919699	OTUD7B	OTU domain containing 7B	1.03103	2.04349	4.44112e-06	8.01868e-05
7919780	GOLPH3L	golgi phosphoprotein 3-like	1.14743	2.21519	4.1461e-05	0.000483413
7919815	CTSK	cathepsin K	5.53308	46.3043	1.51693e-09	2.03342e-07
7919872	FAM63A	family with sequence similarity 63, member A	1.89232	3.71232	7.48599e-08	3.25935e-06
7920114	THEM4	thioesterase superfamily member 4	1.29471	2.45327	6.98463e-06	0.00011633
7920664	THBS3	thrombospondin 3	1.53289	2.89365	6.47094e-08	2.94494e-06
7920687	GBAP	glucosidase, beta; acid, pseudogene	1.21299	2.31818	8.20338e-07	2.12711e-05
7920971	C1orf85	chromosome 1 open reading frame 85	1.56671	2.96228	1.2251e-08	8.38907e-07
7921033	IQGAP3	IQ motif containing GTPase activating protein 3	1.36434	2.57459	2.17379e-07	7.57162e-06
7921099	CRABP2	cellular retinoic acid binding protein 2	3.03882	8.21816	5.73562e-09	4.78718e-07
7921516	SLAMF9	SLAM family member 9	1.22708	2.34094	1.03137e-06	2.5718e-05
7921625	SLAMF6	SLAM family member 6	3.28148	9.72353	6.33407e-10	1.14833e-07
7921713	F11R	F11 receptor	1.13603	2.19775	5.50146e-08	2.57799e-06
7921773	PVRL4	poliovirus receptor-related 4	1.37237	2.58896	1.44738e-07	5.55783e-06
7922095	BRP44	brain protein 44	1.34666	2.54322	1.49e-06	3.41865e-05
7923372	PHLDA3	pleckstrin homology-like domain, family A, member 3	1.80621	3.49721	1.13868e-08	7.99339e-07
7923547	CHI3L1	chitinase 3-like 1 (cartilage glycoprotein-39)	1.58692	3.00408	2.01508e-05	0.0002716
7923562	CHIT1	chitinase 1 (chitotriosidase)	5.75565	54.0285	7.84087e-10	1.2617e-07
7923662	PIK3C2B	phosphoinositide-3-kinase, class 2, beta polypeptide	1.23386	2.35196	1.8948e-08	1.16515e-06
7923917	FAIM3	Fas apoptotic inhibitory molecule 3	3.72468	13.2202	1.28609e-12	1.92042e-09
7924636	TMEM63A	transmembrane protein 63A	1.7182	3.29026	1.55858e-06	3.53655e-05
7924760	ITPKB	inositol 1,4,5-trisphosphate 3-kinase B	2.07111	4.20208	7.15976e-08	3.16719e-06
7924773	CDC42BPA	CDC42 binding protein kinase alpha (DMPK-like)	1.0068	2.00945	1.22362e-05	0.000183331
7924977	PGBD5	piggyBac transposable element derived 5	1.21834	2.32678	2.23618e-05	0.000294404
7924996	C1orf198	chromosome 1 open reading frame 198	1.19416	2.28811	6.68401e-08	3.00482e-06
7925413	MT1P2	metallothionein 1 pseudogene 2	1.09604	2.13767	6.91074e-07	1.8505e-05
7926239	OPTN	optineurin	1.70379	3.25757	1.38198e-10	3.72763e-08
7926661	MSRB2	methionine sulfoxide reductase B2	1.21618	2.32331	9.49875e-06	0.000148897
7926875	BAMBI	BMP and activin membrane-bound inhibitor homolog (Xenopus	1.1654	2.24296	5.51597e-07	1.54932e-05
7926916	ZEB1	zinc finger E-box binding homeobox 1	1.01782	2.02485	0.000240621	0.00203276
7927186	RASSF4	Ras association (RalGDS/AF-6) domain family member 4	1.01707	2.02381	5.28825e-06	9.29774e-05
7928046	TSPAN15	tetraspanin 15	2.91791	7.55749	2.73386e-07	9.13408e-06
7928107	H2AFY2	H2A histone family, member Y2	1.36935	2.58355	3.72105e-08	1.90957e-06
7928208	SLC29A3	solute carrier family 29 (nucleoside transporters), memb	2.17064	4.50224	1.082e-08	7.71989e-07
7928218	CDH23	cadherin-like 23	3.72741	13.2453	6.22576e-11	2.08638e-08
7928318	CCDC109A	coiled-coil domain containing 109A	1.36687	2.5791	6.88877e-08	3.06571e-06
7928671	C10orf57	chromosome 10 open reading frame 57	1.15513	2.22704	1.84565e-07	6.63773e-06
7928695	C10orf58	chromosome 10 open reading frame 58	2.55545	5.87852	2.4077e-11	1.13305e-08
7929750	ENTPD7	ectonucleoside triphosphate diphosphohydrolase 7	2.04851	4.13678	1.79343e-10	4.66672e-08
7929816	SCD	stearoyl-CoA desaturase (delta-9-desaturase)	3.84169	14.3372	1.71501e-09	2.14339e-07
7930380	ADD3	adducin 3 (gamma)	1.98162	3.94938	6.44335e-10	1.14931e-07
7931097	HTRA1	HtrA serine peptidase 1	1.34895	2.54726	2.95236e-06	5.79257e-05
7931168	ACADSB	acyl-Coenzyme A dehydrogenase, short/branched chain	1.51971	2.86733	3.66813e-06	6.9057e-05
7932094	PHYH	phytanoyl-CoA 2-hydroxylase	1.06776	2.09617	7.5699e-05	0.000790142
7932132	FRMD4A	FERM domain containing 4A	1.05051	2.07126	1.85924e-06	4.0515e-05
7932512	DNAJC1	DnaJ (Hsp40) homolog, subfamily C, member 1	1.07944	2.11322	1.27652e-07	5.02913e-06
7932765	MPP7	membrane protein, palmitoylated 7 (MAGUK p55 subfamily memb	1.88809	3.70144	1.07908e-09	1.5806e-07
7933149	RASGEF1A	RasGEF domain family, member 1A	1.26903	2.41	2.86232e-06	5.6511e-05
7933228	MARCH8	membrane-associated ring finger (C3HC4) 8	1.28753	2.44109	3.91413e-08	1.97655e-06
7933760	CCDC6	coiled-coil domain containing 6	1.12215	2.17671	6.4917e-09	5.25946e-07
7933933	DNAJC12	DnaJ (Hsp40) homolog, subfamily C, member 12	1.28947	2.44438	8.31717e-05	0.000852452
7934178	PCBD1	pterin-4 alpha-carbinolamine dehydratase/dimerization cofa	1.19577	2.29067	1.76979e-08	1.10265e-06
7934434	MYOZ1	myozenin 1	1.87413	3.66581	2.21723e-08	1.30081e-06
7934570	KCNMA1	potassium large conductance calcium-activated channel,	2.1656	4.48654	7.36041e-05	0.000770822
7934885	RNLS	renalase, FAD-dependent amine oxidase	1.2233	2.33481	2.07218e-06	4.41971e-05
7935776	SCD	stearoyl-CoA desaturase (delta-9-desaturase)	1.52856	2.88498	5.63289e-06	9.74107e-05
7936856	CHST15	carbohydrate (N-acetylgalactosamine 4-sulfate 6-O) sulfot	1.56231	2.95325	2.04421e-06	4.38759e-05
7936871	OAT	ornithine aminotransferase (gyrate atrophy)	1.23237	2.34953	2.80334e-07	9.28209e-06
7938100	SMPD1	sphingomyelin phosphodiesterase 1, acid lysosomal	2.38419	5.22052	2.04314e-09	2.34146e-07
7938629	PDE3B	phosphodiesterase 3B, cGMP-inhibited	1.30427	2.46959	1.91816e-05	0.000261892
7938834	NAV2	neuron navigator 2	1.23495	2.35373	5.95439e-08	2.74946e-06
7938951	ANO5	anoctamin 5	4.93415	30.5723	8.94851e-14	4.88529e-10
7939465	HSD17B12	hydroxysteroid (17-beta) dehydrogenase 12	1.28666	2.43963	5.30424e-07	1.50106e-05
7939751	NR1H3	nuclear receptor subfamily 1, group H, member 3	3.65206	12.5713	3.14854e-13	7.73772e-10
7939767	MADD	MAP-kinase activating death domain	1.0469	2.06609	3.51954e-05	0.000424224
7939805	SLC39A13	solute carrier family 39 (zinc transporter), member	1.10268	2.14753	1.44352e-06	3.34673e-05
7940028	SERPING1	serpin peptidase inhibitor, clade G (C1 inhibitor), mem	1.94909	3.8613	4.5272e-07	1.33155e-05
7940237	MS4A4A	membrane-spanning 4-domains, subfamily A, member 4	2.34899	5.09467	7.57309e-10	1.26002e-07
7940253	MS4A6E	membrane-spanning 4-domains, subfamily A, member 6E	4.08056	16.9189	3.61871e-09	3.51047e-07
7940565	FADS2	fatty acid desaturase 2	1.99435	3.98435	2.49056e-06	5.08644e-05
7940904	VEGFB	vascular endothelial growth factor B	1.67994	3.20415	9.63878e-09	7.01427e-07
7941302	FAM89B	family with sequence similarity 89, member B	1.37292	2.58993	1.76573e-08	1.10265e-06
7941401	OVOL1	ovo-like 1(Drosophila)	1.7068	3.26437	2.02497e-07	7.14326e-06
7941879	TBC1D10C	TBC1 domain family, member 10C	1.21685	2.32439	1.94611e-08	1.18848e-06
7942064	GAL	galanin prepropeptide	4.6901	25.8142	4.53212e-11	1.6433e-08
7942123	CCND1	cyclin D1	2.98805	7.93398	6.33787e-13	1.10566e-09
7942204	CTTN	cortactin	1.92982	3.81007	6.31885e-09	5.15721e-07
7942400	P2RY2	purinergic receptor P2Y, G-protein coupled, 2	1.05365	2.07577	7.53343e-06	0.000123425
7942674	TSKU	tsukushin	2.59277	6.03255	2.7973e-08	1.58387e-06
7942697	CAPN5	calpain 5	1.0365	2.05125	1.26472e-08	8.55445e-07
7942964	TMEM135	transmembrane protein 135	1.58555	3.00122	5.19485e-08	2.4924e-06
7943605	ACAT1	acetyl-Coenzyme A acetyltransferase 1	1.22125	2.33148	6.29892e-06	0.000107251
7943721	FDX1	ferredoxin 1	2.31525	4.9769	2.44009e-08	1.41283e-06
7943749	LAYN	layilin	2.37809	5.19848	1.88303e-10	4.73282e-08
7943779	C11orf1	chromosome 11 open reading frame 1	1.25224	2.38211	2.35345e-08	1.36624e-06
7944560	ARHGEF12	Rho guanine nucleotide exchange factor (GEF) 12	1.6653	3.1718	4.17414e-08	2.08877e-06
7944656	SC5DL	sterol-C5-desaturase (ERG3 delta-5-desaturase homolog, S,	1.08305	2.11851	0.00015643	0.00142442
7944751	C11orf63	chromosome 11 open reading frame 63	1.77637	3.42563	4.60747e-08	2.27473e-06
7944769	GRAMD1B	GRAM domain containing 1B	1.07517	2.10698	6.4678e-06	0.000109537
7944803	VWA5A	von Willebrand factor A domain containing 5A	2.11747	4.33932	1.44996e-08	9.43243e-07
7945014	CHEK1	CHK1 checkpoint homolog (S, pombe)	1.70576	3.262	3.78511e-08	1.92901e-06
7945146	KCNJ5	potassium inwardly-rectifying channel, subfamily J, member	1.45722	2.7458	4.40865e-06	7.98612e-05
7945663	CTSD	cathepsin D	1.86861	3.6518	3.05489e-07	9.89282e-06
7946142	PRKCDBP	protein kinase C, delta binding protein	1.0425	2.0598	1.33328e-05	0.000195426
7946401	ST5	suppression of tumorigenicity 5	1.54699	2.92208	2.98445e-08	1.63797e-06
7946446	NRIP3	nuclear receptor interacting protein 3	1.69572	3.23939	2.93135e-08	1.62089e-06
7947199	LGR4	leucine-rich repeat-containing G protein-coupled receptor 4	1.85458	3.61647	4.34614e-08	2.16993e-06
7947425	CD59	CD59 molecule, complement regulatory protein	2.80824	7.00432	1.80538e-09	2.20615e-07
7947815	ACP2	acid phosphatase 2, lysosomal	1.17657	2.26038	8.12431e-05	0.000836951
7948221	PRG2	proteoglycan 2, bone marrow (natural killer cell activator,	1.16011	2.23474	0.00387	0.0192612
7948344	GLYAT	glycine-N-acyltransferase	1.61481	3.0627	1.27363e-08	8.58848e-07
7948643	RAB3IL1	RAB3A interacting protein (rabin3)-like 1	1.06816	2.09676	4.71466e-07	1.36312e-05
7949412	LTBP3	latent transforming growth factor beta binding protein	2.00491	4.01364	1.55487e-09	2.04706e-07
7949679	SPTBN2	spectrin, beta, non-erythrocytic 2	1.04985	2.07032	6.31573e-07	1.71611e-05
7949719	PC	pyruvate carboxylase	1.23114	2.34752	3.48863e-05	0.000421418
7950005	MRGPRF	MAS-related GPR, member F	1.39021	2.62118	2.62956e-08	1.5146e-06
7950067	DHCR7	7-dehydrocholesterol reductase	1.75738	3.38085	9.18082e-06	0.000145355
7950864	ME3	malic enzyme 3, NADP(+)-dependent, mitochondrial	1.12681	2.18375	3.34261e-06	6.38445e-05
7951217	MMP7	matrix metallopeptidase 7 (matrilysin, uterine)	2.92209	7.57941	9.63506e-09	7.01427e-07
7951246	MMP8	matrix metallopeptidase 8 (neutrophil collagenase)	3.79476	13.8784	4.54892e-06	8.19324e-05
7951686	IL18	interleukin 18 (interferon-gamma-inducing factor)	1.38594	2.61342	4.99904e-06	8.90247e-05
7951977	FXYD6	FXYD domain containing ion transport regulator 6	1.28488	2.43661	8.64096e-05	0.000875898
7952249	USP2	ubiquitin specific peptidase 2	3.65834	12.6261	1.97138e-12	2.2949e-09
7952341	ASAM	adipocyte-specific adhesion molecule	1.01848	2.02578	0.00514641	0.0243327
7952408	SIAE	sialic acid acetylesterase	1.5803	2.99033	7.81926e-06	0.00012726
7952617	KCNJ1	potassium inwardly-rectifying channel, subfamily J, member	2.90047	7.46671	6.51778e-08	2.96017e-06
7952626	C11orf45	chromosome 11 open reading frame 45	3.30699	9.89699	4.00887e-10	8.21001e-08
7953229	DYRK4	dual-specificity tyrosine-(Y)-phosphorylation regulated ki	1.55361	2.93552	5.14606e-09	4.53469e-07
7953291	CD9	CD9 molecule	1.32702	2.50885	5.10776e-06	9.05963e-05
7953428	CD4	CD4 molecule	1.76487	3.39843	0.00172547	0.0100273
7954245	PLEKHA5	pleckstrin homology domain containing, family A member 5	2.92631	7.60164	1.72807e-12	2.24832e-09
7954436	LRMP	lymphoid-restricted membrane protein	2.33273	5.03758	2.7501e-07	9.16064e-06
7954985	TMEM117	transmembrane protein 117	2.97937	7.88642	5.73241e-09	4.78718e-07
7955055	SLC48A1	solute carrier family 48 (heme transporter), member 1 //	1.57065	2.9704	2.5214e-06	5.13049e-05
7955142	CACNB3	calcium channel, voltage-dependent, beta 3 subunit	1.16673	2.24503	4.36277e-06	7.93551e-05
7955348	GPD1	glycerol-3-phosphate dehydrogenase 1 (soluble)	2.23692	4.71391	4.9983e-08	2.41909e-06
7955441	METTL7A	methyltransferase like 7A	1.06023	2.08526	0.000640776	0.00451791
7955469	SLC4A8	solute carrier family 4, sodium bicarbonate cotranspor	1.7931	3.46559	3.20479e-07	1.02268e-05
7956166	ESYT1	extended synaptotagmin-like protein 1	1.12492	2.18089	6.37572e-06	0.000108392
7956759	SRGAP1	SLIT-ROBO Rho GTPase activating protein 1	1.88745	3.69981	4.83475e-10	9.63379e-08
7957570	PLXNC1	plexin C1	1.51277	2.85358	5.05899e-06	8.98032e-05
7958000	CHPT1	choline phosphotransferase 1	1.08907	2.12737	3.1794e-07	1.01621e-05
7958455	UNG	uracil-DNA glycosylase	1.23262	2.34994	1.02314e-06	2.55508e-05
7958960	TPCN1	two pore segment channel 1	1.78402	3.44386	1.53753e-08	9.85715e-07
7959002	SDSL	serine dehydratase-like	1.29745	2.45794	2.8494e-06	5.63712e-05
7959070	PEBP1	phosphatidylethanolamine binding protein 1	1.7255	3.30695	3.23716e-07	1.02725e-05
7959638	TCTN2	tectonic family member 2	1.19476	2.28906	1.42362e-06	3.30753e-05
7960177	SLC6A12	solute carrier family 6 (neurotransmitter transporter, b	1.3932	2.62661	3.36357e-06	6.41341e-05
7960947	A2M	alpha-2-macroglobulin	1.33336	2.51988	0.0011966	0.00749544
7961365	MANSC1	MANSC domain containing 1	1.36601	2.57757	4.12808e-08	2.07041e-06
7961390	HEBP1	heme binding protein 1	1.05154	2.07274	2.65433e-06	5.32744e-05
7961546	EPS8	epidermal growth factor receptor pathway substrate 8	2.68061	6.41127	1.71525e-09	2.14339e-07
7961571	SLC15A5	solute carrier family 15, member 5	2.57831	5.97241	1.89644e-08	1.16515e-06
7961693	LDHB	lactate dehydrogenase B	1.9243	3.79553	3.71795e-08	1.90957e-06
7961829	BCAT1	branched chain aminotransferase 1, cytosolic	1.89165	3.71058	2.97791e-12	2.74439e-09
7962058	TMTC1	transmembrane and tetratricopeptide repeat containing 1 //	1.97925	3.94289	0.00106078	0.00680657
7962151	DENND5B	DENN/MADD domain containing 5B	1.62518	3.08481	5.37927e-08	2.54423e-06
7962274	KIF21A	kinesin family member 21A	2.34907	5.09495	1.31862e-09	1.84572e-07
7963187	LIMA1	LIM domain and actin binding 1	1.06055	2.08572	6.66358e-05	0.000711318
7963545	KRT79	keratin 79	1.03731	2.05239	2.68713e-07	9.00515e-06
7964460	DDIT3	DNA-damage-inducible transcript 3	1.1713	2.25215	0.000634549	0.00447823
7965541	FGD6	FYVE, RhoGEF and PH domain containing 6	1.09694	2.13901	0.000124182	0.00118578
7965812	GNPTAB	N-acetylglucosamine-1-phosphate transferase, alpha and be	1.52734	2.88254	1.51309e-08	9.72863e-07
7965979	ALDH1L2	aldehyde dehydrogenase 1 family, member L2	2.56319	5.91015	4.6569e-05	0.000531153
7966621	SDS	serine dehydratase	1.24494	2.37009	2.18145e-05	0.000289265
7967202	RHOF	ras homolog gene family, member F (in filopodia)	2.32723	5.01843	2.3417e-09	2.58283e-07
7967412	CDK2AP1	cyclin-dependent kinase 2 associated protein 1	1.11078	2.15962	2.86413e-06	5.6511e-05
7967463	RILPL1	Rab interacting lysosomal protein-like 1	1.6775	3.19874	7.63375e-10	1.26002e-07
7967544	SCARB1	scavenger receptor class B, member 1	2.04564	4.12856	1.88928e-09	2.27104e-07
7967685	STX2	syntaxin 2	1.10342	2.14863	4.04125e-05	0.000471934
7968029	PCOTH	prostate collagen triple helix	1.18102	2.26737	3.01914e-07	9.83467e-06
7968637	CCNA1	cyclin A1	2.86588	7.28982	7.52822e-08	3.2713e-06
7968703	NHLRC3	NHL repeat containing 3	1.41749	2.67121	1.28013e-07	5.02913e-06
7968976	LRCH1	leucine-rich repeats and calponin homology (CH) domain con	1.71041	3.27253	1.86855e-08	1.15443e-06
7969341	TDRD3	tudor domain containing 3	2.6015	6.06917	3.72944e-07	1.14566e-05
7969428	UCHL3	ubiquitin carboxyl-terminal esterase L3 (ubiquitin thioles	1.09522	2.13645	5.64036e-05	0.00062408
7969544	NDFIP2	Nedd4 family interacting protein 2	1.33887	2.52953	6.11556e-06	0.000104693
7969736	FARP1	FERM, RhoGEF (ARHGEF) and pleckstrin domain protein 1 (cho	1.87653	3.67191	1.30784e-09	1.84572e-07
7969916	BIVM	basic, immunoglobulin-like variable motif containing	1.28173	2.43131	3.08502e-05	0.000380561
7970455	CRYL1	crystallin, lambda 1	1.28382	2.43483	3.2675e-08	1.74146e-06
7970793	SLC46A3	solute carrier family 46, member 3	1.64291	3.12294	1.10506e-06	2.72482e-05
7970844	KATNAL1	katanin p60 subunit A-like 1	1.40121	2.64123	2.26269e-06	4.73473e-05
7972021	TBC1D4	TBC1 domain family, member 4	1.06949	2.09869	9.03865e-06	0.000143515
7972810	CARS2	cysteinyl-tRNA synthetase 2, mitochondrial (putative)	1.14698	2.21449	2.8446e-06	5.63697e-05
7973306	ABHD4	abhydrolase domain containing 4	1.11738	2.16952	6.7913e-08	3.02925e-06
7973530	PCK2	phosphoenolpyruvate carboxykinase 2 (mitochondrial)	1.24566	2.37127	1.8297e-06	4.0029e-05
7973840	ARHGAP5	Rho GTPase activating protein 5	1.08323	2.11877	2.73834e-05	0.000345502
7974270	ATL1	atlastin GTPase 1	1.16806	2.24709	5.69399e-05	0.000629069
7974425	SAMD4A	sterile alpha motif domain containing 4A	1.66747	3.17657	5.87794e-09	4.85692e-07
7974697	DAAM1	dishevelled associated activator of morphogenesis 1	1.20491	2.30524	2.36187e-05	0.000306572
7974816	SLC38A6	solute carrier family 38, member 6	1.35991	2.5667	1.45013e-06	3.35853e-05
7974835	PRKCH	protein kinase C, eta	1.13881	2.20199	5.67147e-07	1.5817e-05
7975562	PAPLN	papilin, proteoglycan-like sulfated glycoprotein	1.02131	2.02977	8.54421e-07	2.18223e-05
7975598	ACOT1	acyl-CoA thioesterase 1	1.73101	3.31961	4.457e-08	2.20537e-06
7975602	ACOT2	acyl-CoA thioesterase 2	1.89372	3.71592	1.24242e-07	4.91591e-06
7975607	ACOT4	acyl-CoA thioesterase 4	1.82659	3.54699	1.48727e-07	5.62316e-06
7975926	KIAA1737	KIAA1737	1.37789	2.59888	2.75757e-08	1.57196e-06
7976128	TTC8	tetratricopeptide repeat domain 8	1.41917	2.67431	7.21303e-08	3.18346e-06
7976425	OTUB2	OTU domain, ubiquitin aldehyde binding 2	2.34349	5.07528	1.45892e-06	3.37183e-05
7977161	TDRD9	tudor domain containing 9	3.40776	10.613	3.84017e-12	2.92886e-09
7977933	SLC7A8	solute carrier family 7 (cationic amino acid transporter,	2.64477	6.25395	1.50241e-08	9.68814e-07
7978260	DHRS1	dehydrogenase/reductase (SDR family) member 1	1.03387	2.04751	9.61298e-05	0.000957505
7978997	MAP4K5	mitogen-activated protein kinase kinase kinase kinase 5 /	1.28112	2.43027	2.36819e-06	4.91365e-05
7979204	FERMT2	fermitin family homolog 2 (Drosophila)	1.34128	2.53376	2.22337e-06	4.67037e-05
7979223	DDHD1	DDHD domain containing 1	1.72354	3.30246	3.26613e-08	1.74146e-06
7979473	DHRS7	dehydrogenase/reductase (SDR family) member 7	1.42055	2.67687	5.82678e-08	2.69617e-06
7979698	ATP6V1D	ATPase, H+ transporting, lysosomal 34kDa, V1 subunit D /	1.76893	3.40801	8.55075e-09	6.4769e-07
7979757	ZFYVE26	zinc finger, FYVE domain containing 26	1.03879	2.0545	2.85959e-07	9.44007e-06
7980098	ALDH6A1	aldehyde dehydrogenase 6 family, member A1	1.09515	2.13635	6.83118e-06	0.000114464
7980309	C14orf1	chromosome 14 open reading frame 1	2.28611	4.87738	6.55728e-10	1.16027e-07
7980327	ANGEL1	angel homolog 1 (Drosophila)	1.30661	2.47359	6.68822e-10	1.17405e-07
7980720	TTC7B	tetratricopeptide repeat domain 7B	2.09168	4.26243	3.15334e-12	2.75041e-09
7980891	TC2N	tandem C2 domains, nuclear	1.49421	2.8171	1.16963e-05	0.000176949
7980958	LGMN	legumain	2.5493	5.85352	1.23828e-09	1.79009e-07
7980983	MOAP1	modulator of apoptosis 1	1.5122	2.85245	1.98827e-09	2.31455e-07
7980990	C14orf142	chromosome 14 open reading frame 142	1.27112	2.41348	1.09589e-06	2.70524e-05
7981290	WARS	tryptophanyl-tRNA synthetase	1.1051	2.15114	3.99254e-06	7.40508e-05
7981427	CKB	creatine kinase, brain	1.01866	2.02604	0.00440892	0.0214134
7981514	AHNAK2	AHNAK nucleoprotein 2	2.29396	4.90401	6.32029e-08	2.89425e-06
7981919	SNRPN	small nuclear ribonucleoprotein polypeptide N	1.53563	2.89914	6.69618e-09	5.36617e-07
7982366	SCG5	secretogranin V (7B2 protein)	2.06773	4.19226	1.16802e-08	8.07321e-07
7982377	GREM1	gremlin 1, cysteine knot superfamily, homolog (Xenopus lae	3.16145	8.94727	2.32008e-09	2.57867e-07
7982723	IVD	isovaleryl Coenzyme A dehydrogenase	1.11953	2.17276	5.90624e-05	0.000647666
7982805	GCHFR	GTP cyclohydrolase I feedback regulator	1.38915	2.61924	2.61111e-09	2.75992e-07
7984524	PAQR5	progestin and adipoQ receptor family member V	1.91657	3.77523	6.53775e-08	2.96315e-06
7984743	CD276	CD276 molecule	1.11155	2.16078	1.01866e-06	2.54871e-05
7985066	C15orf27	chromosome 15 open reading frame 27	1.70975	3.27104	3.1343e-09	3.16411e-07
7985268	FAH	fumarylacetoacetate hydrolase (fumarylacetoacetase)	1.8222	3.53621	1.15541e-06	2.82069e-05
7985620	ALPK3	alpha-kinase 3	1.67267	3.18804	4.70402e-07	1.36312e-05
7985662	PDE8A	phosphodiesterase 8A	1.20725	2.30898	4.7205e-05	0.000537355
7986675	NIPA1	non imprinted in Prader-Willi/Angelman syndrome 1	1.20256	2.30147	7.2584e-09	5.75417e-07
7986977	TJP1	tight junction protein 1 (zona occludens 1)	2.34499	5.08057	5.03463e-10	9.75593e-08
7987536	FAM82A2	family with sequence similarity 82, member A2	1.33078	2.51538	2.20121e-08	1.29485e-06
7988414	GATM	glycine amidinotransferase (L-arginine:glycine amidinotrans	1.65844	3.15674	1.36541e-05	0.000198947
7988563	SHC4	SHC (Src homology 2 domain containing) family, member 4	2.01495	4.04167	1.23057e-06	2.94486e-05
7988581	SECISBP2L	SECIS binding protein 2-like	1.01087	2.01513	6.10516e-05	0.00066421
7988644	ATP8B4	ATPase, class I, type 8B, member 4	1.61556	3.0643	0.00561235	0.026095
7988763	TNFAIP8L3	tumor necrosis factor, alpha-induced protein 8-like 3	1.16744	2.24612	5.38341e-08	2.54423e-06
7988767	CYP19A1	cytochrome P450, family 19, subfamily A, polypeptide 1 /	2.38277	5.21536	1.82109e-05	0.000251115
7988970	KIAA1370	KIAA1370	1.28232	2.43231	1.06394e-05	0.000163306
7990211	HEXA	hexosaminidase A (alpha polypeptide)	1.74085	3.34232	1.40761e-09	1.94585e-07
7990345	SEMA7A	semaphorin 7A, GPI membrane anchor (John Milton Hagen blo	1.36536	2.5764	3.49604e-06	6.62033e-05
7990545	CSPG4	chondroitin sulfate proteoglycan 4	1.10299	2.148	4.38872e-06	7.96306e-05
7990620	TSPAN3	tetraspanin 3	1.61618	3.06563	4.188e-11	1.59572e-08
7990810	MTHFS	5,10-methenyltetrahydrofolate synthetase (5-formyltetrahyd	1.40874	2.65506	2.58846e-05	0.00032941
7990815	ST20	suppressor of tumorigenicity 20	1.15078	2.22033	1.77726e-07	6.42311e-06
7990818	BCL2A1	BCL2-related protein A1	1.97861	3.94112	1.7518e-07	6.34148e-06
7991070	HDGFRP3	hepatoma-derived growth factor, related protein 3	1.89918	3.73001	2.79118e-07	9.26958e-06
7991234	MFGE8	milk fat globule-EGF factor 8 protein	1.61489	3.06288	2.4092e-07	8.30012e-06
7991485	TTC23	tetratricopeptide repeat domain 23	1.23686	2.35685	2.27316e-09	2.55217e-07
7991602	PCSK6	proprotein convertase subtilisin/kexin type 6	1.79827	3.47802	1.10846e-10	3.22592e-08
7992732	ZG16B	zymogen granule protein 16 homolog B (rat)	1.06193	2.08772	0.00205871	0.0116397
7993713	IQCK	IQ motif containing K	1.32518	2.50564	1.8372e-07	6.6181e-06
7993756	ACSM3	acyl-CoA synthetase medium-chain family member 3	1.67666	3.19687	6.58912e-05	0.000704389
7994541	LAT	linker for activation of T cells	1.64535	3.12823	5.17873e-06	9.14151e-05
7994675	ASPHD1	aspartate beta-hydroxylase domain containing 1	1.30467	2.47027	8.8792e-07	2.25996e-05
7995007	HSD3B7	hydroxy-delta-5-steroid dehydrogenase, 3 beta- and steroi	1.01318	2.01836	8.38017e-06	0.00013495
7995681	MMP2	matrix metallopeptidase 2 (gelatinase A, 72kDa gelatinase,	2.00529	4.01468	0.00137609	0.00837859
7995783	MT2A	metallothionein 2A	1.47945	2.78842	2.27242e-08	1.32616e-06
7995787	MT1M	metallothionein 1M	1.53891	2.90575	1.13984e-06	2.79309e-05
7995793	MT1L	metallothionein 1L (gene/pseudogene)	1.82247	3.53686	5.87522e-07	1.6158e-05
7995797	MT1E	metallothionein 1E	2.28042	4.85818	1.03611e-07	4.25852e-06
7995803	MT1JP	metallothionein 1J (pseudogene)	1.09041	2.12934	8.20095e-06	0.000132788
7995813	MT1DP	metallothionein 1D (pseudogene)	1.21963	2.32887	1.59972e-06	3.59945e-05
7995829	MT1H	metallothionein 1H	1.92178	3.78889	1.19793e-06	2.88312e-05
7995838	MT1X	metallothionein 1X	1.24199	2.36525	1.1988e-07	4.79479e-06
7996219	NDRG4	NDRG family member 4	1.40515	2.64844	5.19479e-06	9.16254e-05
7996761	PLA2G15	phospholipase A2, group XV	1.69415	3.23586	7.6462e-09	5.97592e-07
7996837	CDH1	cadherin 1, type 1, E-cadherin (epithelial)	1.33593	2.52438	0.000151935	0.00139209
7997332	NUDT7	nudix (nucleoside diphosphate linked moiety X)-type mot	1.59291	3.01657	3.56644e-07	1.1079e-05
7998136	RHBDF1	rhomboid 5 homolog 1 (Drosophila)	1.82529	3.54379	1.23326e-07	4.89781e-06
7999419	DEXI	Dexi homolog (mouse)	1.65925	3.15853	5.21381e-09	4.55144e-07
7999598	NTAN1	N-terminal asparagine amidase	1.72107	3.2968	2.08743e-09	2.37988e-07
8000574	NUPR1	nuclear protein, transcriptional regulator, 1	3.01164	8.06481	8.23067e-09	6.29917e-07
8000716	SEZ6L2	seizure related 6 homolog (mouse)-like 2	1.32074	2.49794	1.18561e-05	0.000178998
8001507	BBS2	Bardet-Biedl syndrome 2	1.39255	2.62542	2.95573e-08	1.63029e-06
8001531	MT1G	metallothionein 1G	2.24015	4.72446	3.20992e-08	1.72742e-06
8002303	NQO1	NAD(P)H dehydrogenase, quinone 1	1.24379	2.36819	3.50716e-06	6.63569e-05
8002830	LDHD	lactate dehydrogenase D	1.40658	2.65109	8.44741e-07	2.16323e-05
8002854	BCAR1	breast cancer anti-estrogen resistance 1	1.43735	2.70822	7.2787e-07	1.93266e-05
8003410	GALNS	galactosamine (N-acetyl)-6-sulfate sulfatase	1.17677	2.2607	2.74815e-07	9.16064e-06
8003824	CTNS	cystinosis, nephropathic	1.20796	2.31011	0.00113297	0.00717612
8005171	TRPV2	transient receptor potential cation channel, subfamily V,	1.71737	3.28836	3.17481e-08	1.72109e-06
8005305	C17orf39	chromosome 17 open reading frame 39	1.00344	2.00477	1.72499e-07	6.29639e-06
8005557	EPN2	epsin 2	1.01367	2.01904	5.57101e-06	9.66429e-05
8005603	SLC47A1	solute carrier family 47, member 1	2.4862	5.60301	4.28508e-07	1.28251e-05
8006123	CPD	carboxypeptidase D	1.22527	2.338	1.06859e-06	2.64671e-05
8006594	CCL18	chemokine (C-C motif) ligand 18 (pulmonary and activation-	1.77686	3.4268	3.67196e-06	6.90616e-05
8006655	DHRS11	dehydrogenase/reductase (SDR family) member 11	1.65196	3.1426	1.81171e-05	0.000250133
8006736	DUSP14	dual specificity phosphatase 14	2.43623	5.41227	2.77894e-09	2.89927e-07
8007008	THRA	thyroid hormone receptor, alpha (erythroblastic leukemia vi	1.36317	2.5725	3.50096e-07	1.09216e-05
8007493	ARL4D	ADP-ribosylation factor-like 4D	1.6983	3.24518	5.51677e-07	1.54932e-05
8007931	ITGB3	integrin, beta 3 (platelet glycoprotein IIIa, antigen CD61	1.11901	2.17198	0.00541938	0.0253631
8008237	ITGA3	integrin, alpha 3 (antigen CD49C, alpha 3 subunit of VLA-3	4.47635	22.2595	1.39082e-14	1.53811e-10
8008263	PDK2	pyruvate dehydrogenase kinase, isozyme 2	1.36182	2.57009	1.39063e-05	0.000201691
8008321	ACSF2	acyl-CoA synthetase family member 2	1.88518	3.694	5.35287e-07	1.51207e-05
8008547	TOM1L1	target of myb1 (chicken)-like 1	1.66546	3.17215	5.74922e-05	0.000634221
8009075	TANC2	tetratricopeptide repeat, ankyrin repeat and coiled-coil c	1.25877	2.39291	1.2894e-05	0.000190891
8009568	TTYH2	tweety homolog 2 (Drosophila)	2.52513	5.75624	1.82538e-09	2.21017e-07
8009653	CD300A	CD300a molecule	1.3719	2.58812	2.60496e-05	0.00033113
8009693	TMEM104	transmembrane protein 104	1.20652	2.30781	6.25446e-07	1.70365e-05
8010405	SLC26A11	solute carrier family 26, member 11	2.65583	6.30207	1.04092e-08	7.48072e-07
8011396	SHPK	sedoheptulokinase	1.19354	2.28712	0.000454216	0.00341945
8011430	ITGAE	integrin, alpha E (antigen CD103, human mucosal lymphocyte	1.60963	3.05174	2.8692e-06	5.65605e-05
8012212	ZBTB4	zinc finger and BTB domain containing 4	1.2576	2.39097	3.12052e-10	6.70359e-08
8013341	MFAP4	microfibrillar-associated protein 4	1.10957	2.15781	7.16483e-05	0.000753909
8014115	MYO1D	myosin ID	1.31136	2.48176	4.57816e-05	0.000524662
8015635	PTRF	polymerase I and transcript release factor	1.22971	2.34521	1.30634e-05	0.000192882
8015759	VAT1	vesicle amine transport protein 1 homolog (T, californica)	2.13195	4.3831	2.45437e-09	2.63523e-07
8016390	COPZ2	coatomer protein complex, subunit zeta 2	1.20575	2.30657	2.05612e-06	4.4067e-05
8016739	TOB1	transducer of ERBB2, 1	1.14112	2.20553	2.07799e-07	7.27232e-06
8016832	MMD	monocyte to macrophage differentiation-associated	2.07515	4.21388	4.7059e-10	9.46229e-08
8017019	MTMR4	myotubularin related protein 4	1.16827	2.24741	2.14894e-09	2.42501e-07
8017582	TEX2	testis expressed 2	2.1714	4.5046	4.88114e-10	9.63938e-08
8017599	PECAM1	platelet/endothelial cell adhesion molecule	1.00182	2.00253	3.31614e-05	0.000403667
8017850	WIPI1	WD repeat domain, phosphoinositide interacting 1	2.2829	4.86655	3.92269e-09	3.70778e-07
8017867	FAM20A	family with sequence similarity 20, member A	1.04609	2.06492	0.000383821	0.00299237
8018754	CYGB	cytoglobin	1.04444	2.06257	1.34449e-06	3.16692e-05
8018761	ST6GALNAC2	ST6 (alpha-N-acetyl-neuraminyl-2,3-beta-galactosyl-1,	1.86176	3.63451	1.1683e-06	2.83962e-05
8018823	TMC6	transmembrane channel-like 6	1.0567	2.08017	3.18297e-09	3.18556e-07
8018975	LGALS3BP	lectin, galactoside-binding, soluble, 3 binding protein	1.66884	3.1796	5.85549e-06	0.000100787
8019988	PTPRM	protein tyrosine phosphatase, receptor type, M	1.99639	3.99	1.389e-08	9.15502e-07
8020090	TWSG1	twisted gastrulation homolog 1 (Drosophila)	1.94087	3.83936	5.63115e-08	2.62647e-06
8020878	MAPRE2	microtubule-associated protein, RP/EB family, member 2 //	1.8199	3.53056	1.0789e-09	1.5806e-07
8021091	SIGLEC15	sialic acid binding Ig-like lectin 15	2.5571	5.88525	3.68365e-11	1.48136e-08
8021169	LIPG	lipase, endothelial	1.18766	2.27783	2.74318e-05	0.000345915
8022145	L3MBTL4	l(3)mbt-like 4 (Drosophila)	1.39739	2.63424	1.8265e-06	4.0029e-05
8022356	SPIRE1	spire homolog 1 (Drosophila)	1.44257	2.71805	1.3935e-08	9.15502e-07
8022531	NPC1	Niemann-Pick disease, type C1	1.06515	2.09239	1.78731e-08	1.11044e-06
8022572	OSBPL1A	oxysterol binding protein-like 1A	1.69294	3.23314	6.23331e-09	5.11451e-07
8023466	FECH	ferrochelatase (protoporphyria)	1.09752	2.13986	5.5248e-07	1.54932e-05
8023855	CYB5A	cytochrome b5 type A (microsomal)	2.02477	4.06928	1.74636e-09	2.16999e-07
8024062	CFD	complement factor D (adipsin)	1.05842	2.08265	0.000370439	0.00291164
8024676	GIPC3	GIPC PDZ domain containing family, member 3	1.37111	2.5867	0.000194257	0.0017077
8024885	TNFAIP8L1	tumor necrosis factor, alpha-induced protein 8-like 1	1.8701	3.65558	8.79175e-08	3.73954e-06
8025421	MARCH2	membrane-associated ring finger (C3HC4) 2	1.64277	3.12265	2.03762e-07	7.16505e-06
8025672	SLC44A2	solute carrier family 44, member 2	1.91061	3.75969	1.54415e-08	9.87093e-07
8027002	GDF15	growth differentiation factor 15	3.00081	8.00452	2.04213e-08	1.22406e-06
8028194	ZNF382	zinc finger protein 382	1.19592	2.2909	4.90903e-05	0.000556416
8028791	PLD3	phospholipase D family, member 3	1.04167	2.05862	1.10012e-07	4.44022e-06
8029056	TMEM91	transmembrane protein 91	1.19973	2.29697	5.70317e-07	1.5867e-05
8029136	CD79A	CD79a molecule, immunoglobulin-associated alpha	1.72303	3.3013	4.8877e-08	2.37075e-06
8029530	APOE	apolipoprotein E	3.09218	8.52781	6.19788e-11	2.08638e-08
8029536	APOC1	apolipoprotein C-I	2.52688	5.76324	5.77217e-09	4.79958e-07
8029551	APOC2	apolipoprotein C-II	1.79002	3.4582	0.000541303	0.00395655
8029831	CALM3	calmodulin 3 (phosphorylase kinase, delta)	1.03415	2.04791	1.6934e-07	6.23206e-06
8030914	ZNF610	zinc finger protein 610	1.87497	3.66795	1.32629e-09	1.84572e-07
8030931	ZNF528	zinc finger protein 528	2.00309	4.00856	1.23437e-07	4.89781e-06
8031047	MYADM	myeloid-associated differentiation marker	1.69511	3.23802	1.41839e-06	3.3023e-05
8031238	LILRB4	leukocyte immunoglobulin-like receptor, subfamily B (with	1.01557	2.02171	1.06364e-06	2.64036e-05
8031646	LOC100288114	hypothetical protein LOC100288114	1.72741	3.31132	0.000408424	0.00314584
8032576	AES	amino-terminal enhancer of split	1.0637	2.09028	1.74991e-06	3.85887e-05
8032608	C19orf28	chromosome 19 open reading frame 28	1.37573	2.59498	9.34117e-09	6.90997e-07
8032682	MATK	megakaryocyte-associated tyrosine kinase	1.52309	2.87405	4.31728e-07	1.28866e-05
8032839	SEMA6B	sema domain, transmembrane domain (TM), and cytoplasmic d	1.00475	2.0066	0.00292548	0.0153586
8033190	SLC25A23	solute carrier family 25 (mitochondrial carrier; phosph	1.7671	3.4037	5.67805e-07	1.5817e-05
8033233	TUBB4	tubulin, beta 4	1.97694	3.93659	1.74287e-07	6.31948e-06
8033248	TNFSF14	tumor necrosis factor (ligand) superfamily, member 14 //	1.28486	2.43659	3.64788e-05	0.000434485
8034084	AP1M2	adaptor-related protein complex 1, mu 2 subunit	1.20458	2.3047	8.54024e-05	0.000868873
8034304	ACP5	acid phosphatase 5, tartrate resistant	1.2763	2.42217	1.08355e-06	2.68075e-05
8034565	DNASE2	deoxyribonuclease II, lysosomal	2.42964	5.38759	9.95192e-10	1.49739e-07
8035793	ZNF737	zinc finger protein 737	1.16889	2.24838	0.00871423	0.0373675
8035842	ZNF91	zinc finger protein 91	1.13053	2.1894	0.00165538	0.00971441
8037322	ETHE1	ethylmalonic encephalopathy 1	1.08751	2.12507	1.08323e-05	0.000165806
8038213	HSD17B14	hydroxysteroid (17-beta) dehydrogenase 14	2.55736	5.8863	1.32631e-12	1.92042e-09
8038326	SLC6A16	solute carrier family 6, member 16	1.51255	2.85313	2.60554e-06	5.23903e-05
8038655	KLK4	kallikrein-related peptidase 4	1.99594	3.98875	5.37521e-07	1.51451e-05
8039120	OSCAR	osteoclast associated, immunoglobulin-like receptor	1.18586	2.275	2.14231e-05	0.000284928
8039131	TFPT	TCF3 (E2A) fusion partner (in childhood Leukemia)	1.55953	2.94758	8.26816e-07	2.13639e-05
8040080	RSAD2	radical S-adenosyl methionine domain containing 2	2.18348	4.54248	0.00141429	0.00855613
8040587	EFR3B	EFR3 homolog B (S, cerevisiae)	1.59384	3.01853	9.40802e-09	6.93622e-07
8040742	MAPRE3	microtubule-associated protein, RP/EB family, member 3 //	1.19613	2.29125	1.22685e-06	2.93993e-05
8040792	EMILIN1	elastin microfibril interfacer 1	1.42796	2.69066	8.98899e-08	3.8015e-06
8040898	TRIM54	tripartite motif-containing 54	1.80454	3.49318	6.77901e-08	3.02925e-06
8040927	NRBP1	nuclear receptor binding protein 1	1.11665	2.16843	4.80244e-08	2.35197e-06
8041031	BRE	brain and reproductive organ-expressed (TNFRSF1A modulator)	1.30257	2.46667	2.10421e-06	4.47939e-05
8041061	PLB1	phospholipase B1	1.40035	2.63965	1.46489e-08	9.50157e-07
8041179	CLIP4	CAP-GLY domain containing linker protein family, member 4	1.99329	3.98144	5.42859e-09	4.65386e-07
8041225	EHD3	EH-domain containing 3	2.58967	6.01961	3.23114e-09	3.20477e-07
8041422	RASGRP3	RAS guanyl releasing protein 3 (calcium and DAG-regulate	2.66425	6.33899	5.17169e-09	4.53918e-07
8041542	GALM	galactose mutarotase (aldose 1-epimerase)	2.29699	4.91431	8.72214e-08	3.73727e-06
8041561	MORN2	MORN repeat containing 2	1.27216	2.41522	1.92455e-06	4.17735e-05
8041617	MTA3	metastasis associated 1 family, member 3	1.30092	2.46386	4.07923e-08	2.05055e-06
8041781	EPAS1	endothelial PAS domain protein 1	2.25536	4.77453	1.29254e-09	1.84442e-07
8041995	SPTBN1	spectrin, beta, non-erythrocytic 1	3.41393	10.6585	3.2544e-09	3.21343e-07
8042168	KIAA1841	KIAA1841	1.02519	2.03523	9.23106e-06	0.000145942
8042211	B3GNT2	UDP-GlcNAc:betaGal beta-1,3-N-acetylglucosaminyltransfera	2.14292	4.41655	1.21546e-10	3.49137e-08
8042283	HSPC159	galectin-related protein	3.75882	13.5369	2.25187e-12	2.38049e-09
8042310	SLC1A4	solute carrier family 1 (glutamate/neutral amino acid tra	1.2626	2.39929	1.16652e-07	4.6826e-06
8042416	ARHGAP25	Rho GTPase activating protein 25	1.88938	3.70477	2.86845e-08	1.60619e-06
8042519	PCYOX1	prenylcysteine oxidase 1	1.35238	2.55333	5.30196e-09	4.58081e-07
8042637	DYSF	dysferlin, limb girdle muscular dystrophy 2B (autosomal	1.64541	3.12837	0.000473134	0.00354182
8043602	NCAPH	non-SMC condensin I complex, subunit H	4.33956	20.2459	7.33394e-12	4.26874e-09
8043687	ANKRD36	ankyrin repeat domain 36	1.21762	2.32562	0.003703	0.0185679
8043835	C2orf15	chromosome 2 open reading frame 15	1.17206	2.25334	0.000418656	0.00321092
8044133	NCK2	NCK adaptor protein 2	1.13205	2.1917	7.94989e-10	1.2617e-07
8044212	SULT1C2	sulfotransferase family, cytosolic, 1C, member 2	5.71657	52.5845	8.14452e-10	1.2686e-07
8044295	SH3RF3	SH3 domain containing ring finger 3	1.73128	3.32022	7.88175e-10	1.2617e-07
8044804	DBI	diazepam binding inhibitor (GABA receptor modulator, acyl-Co	1.31271	2.48408	1.9231e-08	1.17826e-06
8044813	TMEM37	transmembrane protein 37	1.08992	2.12862	0.00381762	0.0190562
8045736	FMNL2	formin-like 2	2.26192	4.7963	2.54632e-09	2.70767e-07
8046124	DHRS9	dehydrogenase/reductase (SDR family) member 9	1.6396	3.11579	2.62667e-07	8.8293e-06
8046147	BBS5	Bardet-Biedl syndrome 5	2.24615	4.74414	9.26217e-10	1.41722e-07
8046333	CYBRD1	cytochrome b reductase 1	2.81223	7.02367	4.19822e-10	8.51893e-08
8046380	ITGA6	integrin, alpha 6	2.95585	7.75888	5.88505e-09	4.85692e-07
8046792	DUSP19	dual specificity phosphatase 19	1.15067	2.22017	1.08322e-05	0.000165806
8046895	FAM171B	family with sequence similarity 171, member B	1.62791	3.09065	3.66731e-10	7.65222e-08
8047161	OBFC2A	oligonucleotide/oligosaccharide-binding fold containin	1.78038	3.43517	2.04856e-07	7.19205e-06
8047174	SLC39A10	solute carrier family 39 (zinc transporter), member	1.63504	3.10596	3.58167e-07	1.11107e-05
8047738	NRP2	neuropilin 2	1.99518	3.98666	5.48988e-10	1.04677e-07
8048257	PNKD	paroxysmal nonkinesigenic dyskinesia	1.00643	2.00893	3.85654e-07	1.17466e-05
8049044	ARMC9	armadillo repeat containing 9	1.58255	2.99498	3.26622e-05	0.000399349
8050176	ITGB1BP1	integrin beta 1 binding protein 1	1.82865	3.55205	6.63942e-08	2.99695e-06
8050766	ADCY3	adenylate cyclase 3	2.86376	7.2791	4.23635e-11	1.59572e-08
8051050	SLC30A3	solute carrier family 30 (zinc transporter), member 3 //	1.45697	2.74531	3.85419e-05	0.000454408
8051298	GALNT14	UDP-N-acetyl-alpha-D-galactosamine:polypeptide N-acetylg	1.23771	2.35823	2.91189e-07	9.58411e-06
8051793	OXER1	oxoeicosanoid (OXE) receptor 1	1.97556	3.93281	1.75753e-09	2.17168e-07
8051799	HAAO	3-hydroxyanthranilate 3,4-dioxygenase	1.17063	2.2511	6.67507e-07	1.79392e-05
8053797	LOC400986	protein immuno-reactive with anti-PTH polyclonal	2.42103	5.35552	0.00014171	0.00131419
8053869	ADRA2B	adrenergic, alpha-2B-, receptor	1.71727	3.28812	1.42029e-06	3.30325e-05
8054064	ANKRD36B	ankyrin repeat domain 36B	1.95592	3.87963	0.000712045	0.00490471
8054308	TBC1D8	TBC1 domain family, member 8 (with GRAM domain)	1.61356	3.06005	2.91644e-07	9.58481e-06
8054872	TFCP2L1	transcription factor CP2-like 1	1.48009	2.78967	4.26557e-05	0.000494994
8055465	CXCR4	chemokine (C-X-C motif) receptor 4	1.24619	2.37214	4.73267e-06	8.47588e-05
8055697	RBM43	RNA binding motif protein 43	1.79559	3.47158	5.66147e-07	1.58107e-05
8056113	LY75	lymphocyte antigen 75	1.55776	2.94396	0.000109522	0.00106386
8056217	MXRA7	matrix-remodelling associated 7	1.35085	2.55062	3.72864e-07	1.14566e-05
8056222	DPP4	dipeptidyl-peptidase 4	4.32796	20.0837	1.2871e-05	0.000190677
8056829	CIR1	corepressor interacting with RBPJ, 1	3.09599	8.5504	1.57282e-08	9.97991e-07
8056837	GPR155	G protein-coupled receptor 155	1.18691	2.27664	3.00136e-06	5.86431e-05
8057517	NCKAP1	NCK-associated protein 1	4.65009	25.1082	2.38601e-13	6.74607e-10
8057599	TFPI	tissue factor pathway inhibitor (lipoprotein-associated coa	2.05028	4.14187	9.23912e-09	6.8805e-07
8057677	SLC40A1	solute carrier family 40 (iron-regulated transporter), m	1.33373	2.52054	0.000140767	0.00130839
8058552	IDH1	isocitrate dehydrogenase 1 (NADP+), soluble	1.22015	2.32971	4.62487e-08	2.27824e-06
8058670	IKZF2	IKAROS family zinc finger 2 (Helios)	1.81793	3.52575	1.60953e-07	5.97531e-06
8058765	FN1	fibronectin 1	2.29169	4.89628	0.00129694	0.00799044
8058824	MREG	melanoregulin	1.9337	3.82033	3.63474e-11	1.48136e-08
8058837	PECR	peroxisomal trans-2-enoyl-CoA reductase	1.37334	2.5907	9.63801e-05	0.000958945
8060758	PRNP	prion protein	1.22605	2.33926	1.24098e-05	0.000185208
8062041	ACSS2	acyl-CoA synthetase short-chain family member 2	1.80289	3.48919	5.07248e-10	9.75593e-08
8062119	MT1JP	metallothionein 1J (pseudogene)	1.31113	2.48135	2.42857e-05	0.000313573
8062251	EPB41L1	erythrocyte membrane protein band 4,1-like 1	3.02596	8.14526	1.32524e-13	4.88529e-10
8062312	MYL9	myosin, light chain 9, regulatory	2.02853	4.07988	7.76894e-09	6.05047e-07
8062444	BPI	bactericidal/permeability-increasing protein	1.80689	3.49888	0.000372566	0.00292525
8063923	SLCO4A1	solute carrier organic anion transporter family, member	1.11089	2.15978	2.45198e-05	0.000315858
8064808	SLC23A2	solute carrier family 23 (nucleobase transporters), memb	1.39615	2.63199	1.82865e-09	2.21017e-07
8065084	LOC613266	hypothetical LOC613266	1.09982	2.14328	5.51436e-08	2.57858e-06
8065089	KIF16B	kinesin family member 16B	1.58308	2.99609	1.53896e-06	3.50553e-05
8065569	BCL2L1	BCL2-like 1	1.2991	2.46075	3.32122e-08	1.76215e-06
8066214	TGM2	transglutaminase 2 (C polypeptide, protein-glutamine-gamma-	1.17292	2.25468	8.12073e-06	0.000131586
8066619	PLTP	phospholipid transfer protein	3.73374	13.3036	6.67037e-08	3.00479e-06
8066939	B4GALT5	UDP-Gal:betaGlcNAc beta 1,4- galactosyltransferase, poly	1.19592	2.29092	3.0498e-08	1.66969e-06
8067055	ATP9A	ATPase, class II, type 9A	2.80083	6.96841	1.57924e-08	9.97991e-07
8067955	CXADR	coxsackie virus and adenovirus receptor	1.35074	2.55042	0.00534223	0.0250693
8068022	MIR155HG	MIR155 host gene (non-protein coding)	1.40387	2.6461	0.00345418	0.0175148
8068353	SLC5A3	solute carrier family 5 (sodium/myo-inositol cotransporte	1.15836	2.23204	2.45282e-06	5.05133e-05
8068361	SLC5A3	solute carrier family 5 (sodium/myo-inositol cotransporte	1.49137	2.81157	3.1026e-07	9.95983e-06
8068422	DOPEY2	dopey family member 2	1.68195	3.20861	4.43956e-07	1.31175e-05
8068494	CHAF1B	chromatin assembly factor 1, subunit B (p60)	1.08404	2.11997	0.000471769	0.00353355
8069269	COL6A1	collagen, type VI, alpha 1	1.89001	3.70638	1.50826e-05	0.000213844
8069301	COL6A2	collagen, type VI, alpha 2	1.11026	2.15885	2.33516e-05	0.000303996
8070961	LSS	lanosterol synthase (2,3-oxidosqualene-lanosterol cyclase) /	1.48015	2.78978	2.13583e-08	1.2699e-06
8072360	TCN2	transcobalamin II; macrocytic anemia	2.51097	5.70001	1.04171e-08	7.48072e-07
8072382	OSBP2	oxysterol binding protein 2	1.1005	2.14429	5.88082e-07	1.6158e-05
8072626	TIMP3	TIMP metallopeptidase inhibitor 3	2.78954	6.91412	4.3414e-09	3.9679e-07
8073062	APOBEC3B	apolipoprotein B mRNA editing enzyme, catalytic polypep	1.17054	2.25097	0.00547758	0.0255859
8073104	SYNGR1	synaptogyrin 1	2.10577	4.30428	1.76856e-09	2.17317e-07
8073548	2003-09-01	septin 3	1.87041	3.65636	9.56949e-07	2.41343e-05
8073633	PNPLA3	patatin-like phospholipase domain containing 3	1.22955	2.34493	1.59767e-05	0.000224791
8074286	MICAL3	microtubule associated monoxygenase, calponin and LIM dom	1.75031	3.3643	2.98167e-07	9.7557e-06
8074980	GSTT1	glutathione S-transferase theta 1	1.02666	2.0373	0.00223425	0.0124226
8075142	TTC28	tetratricopeptide repeat domain 28	1.57494	2.97923	3.25619e-05	0.000398343
8075310	LIF	leukemia inhibitory factor (cholinergic differentiation fact	1.20231	2.30108	9.87695e-05	0.000977005
8075483	PIK3IP1	phosphoinositide-3-kinase interacting protein 1	1.55417	2.93665	3.40296e-08	1.78357e-06
8075635	TIMP3	TIMP metallopeptidase inhibitor 3	2.34947	5.09639	3.43907e-08	1.794e-06
8076231	ENTHD1	ENTH domain containing 1	2.6435	6.24847	2.05967e-06	4.4079e-05
8076690	C22orf9	chromosome 22 open reading frame 9	1.0829	2.11829	2.64477e-08	1.5194e-06
8076757	CELSR1	cadherin, EGF LAG seven-pass G-type receptor 1 (flamingo	1.64007	3.11681	5.17786e-07	1.47203e-05
8077441	BHLHE40	basic helix-loop-helix family, member e40	1.01842	2.02571	6.79314e-08	3.02925e-06
8078066	FGD5	FYVE, RhoGEF and PH domain containing 5	1.57242	2.97404	5.12903e-06	9.08278e-05
8078650	CTDSPL	CTD (carboxy-terminal domain, RNA polymerase II, polyp	1.98629	3.96216	4.88136e-12	3.48277e-09
8079462	NBEAL2	neurobeachin-like 2	1.84575	3.5944	1.07233e-09	1.5806e-07
8079590	CAMP	cathelicidin antimicrobial peptide	2.2687	4.81887	4.2712e-06	7.80747e-05
8079598	ZNF589	zinc finger protein 589	2.17554	4.51755	1.00705e-10	3.0936e-08
8079733	KLHDC8B	kelch domain containing 8B	4.01295	16.1442	1.40625e-10	3.7474e-08
8079753	DAG1	dystroglycan 1 (dystrophin-associated glycoprotein 1)	1.07466	2.10623	4.78464e-07	1.37975e-05
8080640	SPATA12	spermatogenesis associated 12	1.23891	2.3602	3.79896e-07	1.15897e-05
8082058	CSTA	cystatin A (stefin A)	1.17912	2.26439	3.91447e-06	7.28791e-05
8082086	PARP15	poly (ADP-ribose) polymerase family, member 15	1.38854	2.61814	6.00411e-05	0.00065515
8082846	EPHB1	EPH receptor B1	1.53631	2.90052	2.24793e-10	5.40432e-08
8082869	PPP2R3A	protein phosphatase 2 (formerly 2A), regulatory subunit	2.76175	6.78221	2.0308e-09	2.33944e-07
8083000	FAIM	Fas apoptotic inhibitory molecule	2.68776	6.44313	3.16019e-08	1.71737e-06
8083146	PLS1	plastin 1 (I isoform)	1.95731	3.88337	8.26025e-05	0.000847403
8083422	SUCNR1	succinate receptor 1	5.84393	57.4378	1.84728e-10	4.71786e-08
8083447	P2RY1	purinergic receptor P2Y, G-protein coupled, 1	1.29746	2.45796	2.59165e-07	8.73814e-06
8083494	MME	membrane metallo-endopeptidase	3.74018	13.3631	1.47076e-09	1.99572e-07
8083779	SERPINI1	serpin peptidase inhibitor, clade I (neuroserpin), m	1.34481	2.53996	0.000100645	0.000993104
8084717	ST6GAL1	ST6 beta-galactosamide alpha-2,6-sialyltranferase 1	1.44149	2.71601	0.00533846	0.0250639
8084818	CCDC50	coiled-coil domain containing 50	1.36245	2.57121	9.02986e-08	3.80434e-06
8085033	LMLN	leishmanolysin-like (metallopeptidase M8 family)	1.10552	2.15176	1.30948e-05	0.000193179
8085431	NUP210	nucleoporin 210kDa	1.14102	2.20537	6.65687e-06	0.000112052
8085797	THRB	thyroid hormone receptor, beta (erythroblastic leukemia	1.69786	3.2442	1.32683e-09	1.84572e-07
8086125	LBA1	lupus brain antigen 1	1.0855	2.12211	9.71509e-06	0.00015175
8086185	PLCD1	phospholipase C, delta 1	1.75366	3.37212	8.48319e-09	6.44781e-07
8086201	ACAA1	acetyl-Coenzyme A acyltransferase 1	1.21264	2.31762	4.23893e-06	7.76307e-05
8087337	LAMB2	laminin, beta 2 (laminin S)	1.0106	2.01475	0.000384926	0.00299602
8088458	FHIT	fragile histidine triad gene	1.08611	2.12301	5.33115e-08	2.53232e-06
8088745	FRMD4B	FERM domain containing 4B	2.92641	7.60218	1.38922e-12	1.92042e-09
8088803	EIF4E3	eukaryotic translation initiation factor 4E family member	1.13637	2.19827	7.69932e-06	0.000125771
8089261	CBLB	Cas-Br-M (murine) ecotropic retroviral transforming sequenc	1.9365	3.82775	9.64074e-09	7.01427e-07
8090162	ITGB5	integrin, beta 5	3.2784	9.70278	2.44003e-13	6.74607e-10
8090433	MGLL	monoglyceride lipase	1.6606	3.16147	1.39383e-06	3.2623e-05
8090988	CEP70	centrosomal protein 70kDa	3.05218	8.29466	1.0397e-07	4.25852e-06
8091078	RBP1	retinol binding protein 1, cellular	1.27883	2.42642	7.1185e-05	0.000750105
8091103	TFDP2	transcription factor Dp-2 (E2F dimerization partner 2)	1.78414	3.44414	2.03089e-08	1.22063e-06
8091354	HLTF	helicase-like transcription factor	1.00466	2.00648	5.71815e-05	0.000631423
8091385	CP	ceruloplasmin (ferroxidase)	5.06529	33.4814	3.03347e-09	3.09596e-07
8091411	TM4SF1	transmembrane 4 L six family member 1	2.7533	6.74258	0.000218321	0.00188038
8091422	WWTR1	WW domain containing transcription regulator 1	1.31165	2.48226	1.13302e-08	7.99339e-07
8091629	C3orf33	chromosome 3 open reading frame 33	1.0087	2.0121	1.66612e-05	0.000232941
8091715	LXN	latexin	2.94735	7.71332	1.9559e-08	1.18848e-06
8091723	RARRES1	retinoic acid receptor responder (tazarotene induced) 1	1.48299	2.79527	1.07067e-07	4.35312e-06
8092177	NCEH1	neutral cholesterol ester hydrolase 1	1.03188	2.04468	2.01812e-08	1.21626e-06
8092392	KLHL6	kelch-like 6 (Drosophila)	1.78605	3.4487	2.86035e-10	6.55514e-08
8093053	TFRC	transferrin receptor (p90, CD71)	1.0994	2.14266	9.98581e-09	7.24151e-07
8093096	TCTEX1D2	Tctex1 domain containing 2	2.62345	6.16224	2.55189e-05	0.00032607
8093104	TM4SF19	transmembrane 4 L six family member 19	2.11013	4.31729	1.94633e-09	2.28984e-07
8093171	MFI2	antigen p97 (melanoma associated) identified by monoclonal	1.89014	3.70672	1.61729e-09	2.09189e-07
8093219	BDH1	3-hydroxybutyrate dehydrogenase, type 1	1.13094	2.19001	6.94895e-05	0.000737155
8093906	WFS1	Wolfram syndrome 1 (wolframin)	1.48358	2.79641	3.91842e-07	1.18723e-05
8094169	CPEB2	cytoplasmic polyadenylation element binding protein 2	1.6101	3.05274	3.36566e-05	0.000409245
8094609	FAM114A1	family with sequence similarity 114, member A1	1.3246	2.50464	1.58604e-07	5.91948e-06
8094778	UCHL1	ubiquitin carboxyl-terminal esterase L1 (ubiquitin thioles	2.99803	7.98908	3.34207e-08	1.7642e-06
8095021	SPATA18	spermatogenesis associated 18 homolog (rat)	1.24168	2.36475	8.62786e-06	0.000137997
8095043	RASL11B	RAS-like, family 11, member B	1.52696	2.88179	3.52902e-05	0.000424672
8096130	CDS1	CDP-diacylglycerol synthase (phosphatidate cytidylyltransfe	1.32957	2.51328	5.26496e-08	2.51513e-06
8096959	ANK2	ankyrin 2, neuronal	1.65602	3.15145	8.67509e-09	6.52638e-07
8097098	USP53	ubiquitin specific peptidase 53	1.72591	3.30788	2.04459e-06	4.38759e-05
8097282	SPRY1	sprouty homolog 1, antagonist of FGF signaling (Drosophila	1.2973	2.45769	2.22011e-07	7.70869e-06
8097307	INTU	inturned planar cell polarity effector homolog (Drosophila)	1.25043	2.37913	1.37549e-06	3.22964e-05
8097513	MGST2	microsomal glutathione S-transferase 2	1.30377	2.46874	1.93656e-06	4.19518e-05
8097841	TRIM2	tripartite motif-containing 2	1.58853	3.00743	0.00159234	0.00940438
8098041	TMEM144	transmembrane protein 144	2.11394	4.32871	5.12731e-07	1.46709e-05
8098103	FNIP2	folliculin interacting protein 2	2.30781	4.95129	3.01966e-09	3.09596e-07
8098195	SC4MOL	sterol-C4-methyl oxidase-like	1.50457	2.8374	1.37512e-07	5.34533e-06
8098204	CPE	carboxypeptidase E	2.18917	4.56042	5.66548e-10	1.06578e-07
8098263	PALLD	palladin, cytoskeletal associated protein	3.85039	14.4239	3.43092e-11	1.46565e-08
8098549	STOX2	storkhead box 2	1.20397	2.30372	1.31505e-07	5.13891e-06
8098576	SLC25A4	solute carrier family 25 (mitochondrial carrier; adenine	1.62534	3.08515	3.86944e-09	3.67315e-07
8098581	SNX25	sorting nexin 25	1.25514	2.38691	5.33531e-08	2.53232e-06
8099121	STX18	syntaxin 18	1.12805	2.18564	1.66345e-07	6.14227e-06
8099326	SLC2A9	solute carrier family 2 (facilitated glucose transporter)	1.47671	2.78314	2.10568e-10	5.16051e-08
8099541	QDPR	quinoid dihydropteridine reductase	1.07081	2.10061	1.82945e-06	4.0029e-05
8099721	KIAA0746	KIAA0746 protein	2.43444	5.40554	3.91075e-11	1.54461e-08
8099797	RELL1	RELT-like 1	1.08028	2.11444	1.32886e-08	8.93366e-07
8099850	TMEM156	transmembrane protein 156	2.22471	4.67418	1.29812e-06	3.08163e-05
8099912	C4orf34	chromosome 4 open reading frame 34	1.12124	2.17533	3.54278e-07	1.1021e-05
8099982	APBB2	amyloid beta (A4) precursor protein-binding, family B, mem	2.2387	4.71971	0.00410216	0.020185
8100318	SGCB	sarcoglycan, beta (43kDa dystrophin-associated glycoprotein	1.30046	2.46307	7.12623e-05	0.000750562
8100541	IGFBP7	insulin-like growth factor binding protein 7	1.05635	2.07967	0.000939591	0.00614122
8101780	HPGDS	hematopoietic prostaglandin D synthase	4.67547	25.5538	3.70533e-12	2.92695e-09
8101844	ADH5	alcohol dehydrogenase 5 (class III), chi polypeptide	1.00615	2.00854	2.56355e-06	5.16398e-05
8102065	BDH2	3-hydroxybutyrate dehydrogenase, type 2	2.11423	4.32959	2.49835e-07	8.51439e-06
8102342	ELOVL6	ELOVL family member 6, elongation of long chain fatty aci	2.02363	4.06606	3.8837e-08	1.96567e-06
8102415	CAMK2D	calcium/calmodulin-dependent protein kinase II delta	1.28846	2.44268	0.00329887	0.0168755
8103106	LRBA	LPS-responsive vesicle trafficking, beach and anchor contai	1.25063	2.37945	3.52691e-07	1.09871e-05
8103415	C4orf18	chromosome 4 open reading frame 18	2.25948	4.78819	2.12319e-10	5.16051e-08
8103769	HPGD	hydroxyprostaglandin dehydrogenase 15-(NAD)	4.99991	31.9981	9.29096e-10	1.41722e-07
8104788	RAI14	retinoic acid induced 14	2.14454	4.4215	0.000243626	0.00205356
8106141	FCHO2	FCH domain only 2	1.3834	2.60882	1.05247e-07	4.28701e-06
8106411	S100Z	S100 calcium binding protein Z	1.20902	2.31181	0.000478572	0.00357121
8106962	ARSK	arylsulfatase family, member K	1.53083	2.88952	1.47207e-06	3.39513e-05
8107133	PAM	peptidylglycine alpha-amidating monooxygenase	1.95933	3.88881	6.6218e-08	2.99511e-06
8107474	DMXL1	Dmx-like 1	1.17087	2.25147	0.000171428	0.00153446
8107632	SNX24	sorting nexin 24	1.98942	3.97077	3.03745e-09	3.09596e-07
8107897	PDLIM4	PDZ and LIM domain 4	1.44521	2.72302	4.1842e-09	3.8885e-07
8108478	C5orf32	chromosome 5 open reading frame 32	1.80615	3.49708	2.52766e-09	2.70081e-07
8108912	SH3RF2	SH3 domain containing ring finger 2	2.03296	4.09245	1.10527e-08	7.8606e-07
8109062	FBXO38	F-box protein 38	1.08177	2.11663	0.000322947	0.00259838
8109093	ABLIM3	actin binding LIM protein family, member 3	1.14078	2.20499	2.50506e-07	8.51989e-06
8109120	AFAP1L1	actin filament associated protein 1-like 1	2.57413	5.95512	2.02572e-09	2.33944e-07
8109236	SLC6A7	solute carrier family 6 (neurotransmitter transporter, L-	1.16263	2.23864	3.77284e-07	1.15419e-05
8109326	MST150	MSTP150	1.50012	2.82866	7.93066e-10	1.2617e-07
8109344	GM2A	GM2 ganglioside activator	1.43188	2.69797	4.3875e-09	3.99353e-07
8109563	NIPAL4	NIPA-like domain containing 4	1.04884	2.06886	3.6678e-06	6.9057e-05
8110755	SLC12A7	solute carrier family 12 (potassium/chloride transporter	1.05469	2.07728	7.81122e-06	0.000127223
8110971	CMBL	carboxymethylenebutenolidase homolog (Pseudomonas)	1.05768	2.08159	2.2481e-05	0.00029553
8111136	FAM134B	family with sequence similarity 134, member B	4.12623	17.463	1.02911e-10	3.11807e-08
8111153	MYO10	myosin X	1.01614	2.0225	0.00342183	0.0173866
8111584	C5orf42	chromosome 5 open reading frame 42	2.03385	4.09497	2.99779e-10	6.6305e-08
8111915	SEPP1	selenoprotein P, plasma, 1	2.81185	7.02184	0.00290538	0.0152748
8112274	ELOVL7	ELOVL family member 7, elongation of long chain fatty aci	2.48403	5.59459	1.42848e-09	1.96243e-07
8112668	GCNT4	glucosaminyl (N-acetyl) transferase 4, core 2 (beta-1,6-N-	1.29384	2.45181	0.000327245	0.00262825
8113157	TTC37	tetratricopeptide repeat domain 37	1.11496	2.16589	5.72938e-06	9.88475e-05
8113369	SLCO4C1	solute carrier organic anion transporter family, member	1.16969	2.24963	0.00686727	0.0306478
8113491	STARD4	StAR-related lipid transfer (START) domain containing 4 /	1.04492	2.06325	0.00125839	0.00780953
8113691	DTWD2	DTW domain containing 2	1.35908	2.56522	6.40369e-07	1.72728e-05
8113726	PPIC	peptidylprolyl isomerase C (cyclophilin C)	3.01571	8.08759	5.32556e-11	1.86969e-08
8113773	ALDH7A1	aldehyde dehydrogenase 7 family, member A1	1.4373	2.70814	6.74312e-07	1.81e-05
8113981	P4HA2	prolyl 4-hydroxylase, alpha polypeptide II	1.27	2.41162	3.04221e-07	9.86621e-06
8114920	DPYSL3	dihydropyrimidinase-like 3	1.26362	2.40098	0.000116682	0.00112403
8115327	SPARC	secreted protein, acidic, cysteine-rich (osteonectin)	2.90758	7.50358	1.21724e-08	8.36115e-07
8115397	C5orf4	chromosome 5 open reading frame 4	1.1509	2.22052	3.53407e-05	0.000425049
8115455	HAVCR1	hepatitis A virus cellular receptor 1	1.76408	3.39656	1.62272e-06	3.6401e-05
8115464	HAVCR2	hepatitis A virus cellular receptor 2	2.03694	4.10374	1.60308e-11	8.24577e-09
8115957	HK3	hexokinase 3 (white cell)	1.19697	2.29258	8.35292e-07	2.14825e-05
8116780	DSP	desmoplakin	2.46222	5.51065	1.93044e-07	6.8756e-06
8116835	GCNT2	glucosaminyl (N-acetyl) transferase 2, I-branching enzyme	1.20501	2.3054	8.03308e-07	2.08785e-05
8116983	CD83	CD83 molecule	1.14012	2.20399	8.53652e-07	2.18223e-05
8117034	GMPR	guanosine monophosphate reductase	2.33626	5.04992	1.53651e-07	5.76008e-06
8117207	ALDH5A1	aldehyde dehydrogenase 5 family, member A1	2.45949	5.50022	3.99349e-09	3.75864e-07
8117243	LRRC16A	leucine rich repeat containing 16A	1.03175	2.04451	0.000350912	0.00278189
8118734	ITPR3	inositol 1,4,5-triphosphate receptor, type 3	1.02181	2.03046	0.000322106	0.0025935
8118963	FANCE	Fanconi anemia, complementation group E	1.41166	2.66043	5.4771e-08	2.57799e-06
8119016	MAPK13	mitogen-activated protein kinase 13	1.7514	3.36684	6.14215e-10	1.1321e-07
8119974	SLC29A1	solute carrier family 29 (nucleoside transporters), m	1.30899	2.47768	3.73502e-07	1.14579e-05
8120061	ENPP4	ectonucleotide pyrophosphatase/phosphodiesterase 4 (putati	1.54746	2.92303	2.85946e-08	1.60522e-06
8120088	MEP1A	meprin A, alpha (PABA peptide hydrolase)	1.22656	2.34009	0.000589633	0.00423014
8120102	CD2AP	CD2-associated protein	1.30429	2.46962	2.00794e-05	0.000271299
8120215	PAQR8	progestin and adipoQ receptor family member VIII	1.03525	2.04947	4.68341e-07	1.36312e-05
8120239	TMEM14A	transmembrane protein 14A	1.86048	3.63127	1.39141e-08	9.15502e-07
8120402	BAG2	BCL2-associated athanogene 2	1.51768	2.8633	3.425e-09	3.35195e-07
8120719	CD109	CD109 molecule	3.48937	11.2307	5.57898e-12	3.62929e-09
8120783	MYO6	myosin VI	2.97504	7.86277	3.44578e-11	1.46565e-08
8120860	BCKDHB	branched chain keto acid dehydrogenase E1, beta polypepti	1.37679	2.5969	4.85215e-07	1.39376e-05
8120927	RWDD2A	RWD domain containing 2A	1.74124	3.34321	8.41023e-09	6.4144e-07
8121095	ANKRD6	ankyrin repeat domain 6	1.91988	3.78392	9.18931e-11	2.98896e-08
8121193	KLHL32	kelch-like 32 (Drosophila)	1.27078	2.41292	6.25479e-05	0.000675505
8121418	SMPD2	sphingomyelin phosphodiesterase 2, neutral membrane (neutr	1.02736	2.03829	9.81205e-05	0.000972761
8121515	SLC16A10	solute carrier family 16, member 10 (aromatic amino aci	2.28874	4.8863	6.45222e-06	0.00010944
8121685	DCBLD1	discoidin, CUB and LCCL domain containing 1	1.0896	2.12815	0.000102799	0.00101071
8121838	TPD52L1	tumor protein D52-like 1	1.00105	2.00146	6.86438e-06	0.00011479
8122279	KIAA1244	KIAA1244	1.27399	2.4183	4.68939e-07	1.36312e-05
8122317	HEBP2	heme binding protein 2	1.36814	2.58137	0.00815038	0.0354096
8122365	GPR126	G protein-coupled receptor 126	1.39517	2.63019	1.2461e-05	0.000185722
8123080	SYTL3	synaptotagmin-like 3	1.7118	3.27569	7.74246e-08	3.35123e-06
8123137	ACAT2	acetyl-Coenzyme A acetyltransferase 2	3.25324	9.53503	4.32876e-11	1.59572e-08
8123621	SERPINB6	serpin peptidase inhibitor, clade B (ovalbumin), member	1.02573	2.03599	2.21092e-07	7.68885e-06
8123936	NEDD9	neural precursor cell expressed, developmentally down-r	1.17771	2.26218	1.68693e-05	0.000235256
8123951	C6orf105	chromosome 6 open reading frame 105	1.44912	2.73042	7.88308e-05	0.000818582
8123976	GFOD1	glucose-fructose oxidoreductase domain containing 1	1.09294	2.13308	1.56057e-06	3.53655e-05
8123981	C6orf114	chromosome 6 open reading frame 114	1.08828	2.12621	0.000170058	0.00152467
8125887	TEAD3	TEA domain family member 3	1.3305	2.5149	5.83569e-07	1.61141e-05
8126086	TMEM217	transmembrane protein 217	1.36629	2.57807	4.84112e-07	1.3924e-05
8126279	TREM2	triggering receptor expressed on myeloid cells 2	2.11006	4.31709	6.63358e-06	0.000111916
8126839	TNFRSF21	tumor necrosis factor receptor superfamily, member 21 /	1.68516	3.21576	3.64269e-09	3.5183e-07
8127234	DST	dystonin	2.49959	5.65524	1.5535e-08	9.90212e-07
8127346	RAB23	RAB23, member RAS oncogene family	1.87807	3.67582	2.49539e-07	8.51439e-06
8127549	SLC17A5	solute carrier family 17 (anion/sugar transporter), memb	1.68214	3.20903	1.25275e-10	3.50738e-08
8127743	HMGN3	high mobility group nucleosomal binding domain 3	1.31468	2.48747	5.23545e-07	1.48459e-05
8128123	RRAGD	Ras-related GTP binding D	1.98689	3.96382	1.06781e-10	3.1916e-08
8128565	POPDC3	popeye domain containing 3	1.26185	2.39803	0.00018334	0.00162529
8128726	PPIL6	peptidylprolyl isomerase (cyclophilin)-like 6	1.4976	2.82372	4.61052e-05	0.000527278
8128737	MICAL1	microtubule associated monoxygenase, calponin and LIM dom	1.64331	3.12381	7.12611e-06	0.000118073
8128843	DDO	D-aspartate oxidase	1.52432	2.87652	2.46358e-07	8.47427e-06
8128850	SLC22A16	solute carrier family 22 (organic cation/carnitine tran	1.03604	2.05058	0.0110565	0.0453874
8129254	MAN1A1	mannosidase, alpha, class 1A, member 1	1.15856	2.23234	5.65916e-07	1.58107e-05
8129649	C6orf192	chromosome 6 open reading frame 192	2.82553	7.08876	1.19215e-09	1.73473e-07
8129728	AHI1	Abelson helper integration site 1	1.03192	2.04474	0.00652375	0.0294234
8129763	FAM54A	family with sequence similarity 54, member A	1.16233	2.23818	2.46824e-06	5.06067e-05
8129783	MAP7	microtubule-associated protein 7	2.70107	6.50283	1.54065e-09	2.04049e-07
8129880	PERP	PERP, TP53 apoptosis effector	1.18998	2.2815	6.86621e-06	0.00011479
8130732	BRP44L	brain protein 44-like	1.14543	2.21212	7.40062e-07	1.95331e-05
8130739	RPS6KA2	ribosomal protein S6 kinase, 90kDa, polypeptide 2	2.09585	4.27479	2.298e-09	2.56702e-07
8130993	FAM20C	family with sequence similarity 20, member C	1.413	2.6629	1.3949e-08	9.15502e-07
8131069	GPER	G protein-coupled estrogen receptor 1	2.63666	6.21891	5.14224e-12	3.55425e-09
8131195	AMZ1	archaelysin family metallopeptidase 1	1.20189	2.30041	0.000386422	0.00300417
8131550	SCIN	scinderin	1.05453	2.07705	0.00985253	0.0413272
8131600	TSPAN13	tetraspanin 13	1.85576	3.61942	3.39764e-08	1.78357e-06
8131844	GPNMB	glycoprotein (transmembrane) nmb	2.65125	6.28211	5.71978e-16	1.2651e-11
8132214	FKBP9	FK506 binding protein 9, 63 kDa	1.16439	2.24138	0.00167738	0.00981229
8132369	EPDR1	ependymin related protein 1 (zebrafish)	1.48515	2.79947	4.86158e-08	2.36847e-06
8132406	RALA	v-ral simian leukemia viral oncogene homolog A (ras related	1.07357	2.10463	4.64686e-08	2.28398e-06
8133114	VKORC1L1	vitamin K epoxide reductase complex, subunit 1-like 1 /	1.01309	2.01823	1.48314e-07	5.61712e-06
8133167	KCTD7	potassium channel tetramerisation domain containing 7	1.36739	2.58004	2.56247e-06	5.16398e-05
8133477	GTF2IRD1	GTF2I repeat domain containing 1	1.14163	2.20631	1.25572e-07	4.95966e-06
8133860	GNAI1	guanine nucleotide binding protein (G protein), alpha inhi	1.19598	2.291	1.81433e-05	0.000250339
8133938	CROT	carnitine O-octanoyltransferase	1.05496	2.07766	1.58147e-06	3.57658e-05
8134091	CLDN12	claudin 12	1.62508	3.0846	3.02381e-07	9.8354e-06
8135363	PIK3CG	phosphoinositide-3-kinase, catalytic, gamma polypeptide /	1.51235	2.85275	7.09619e-05	0.000748824
8136115	FAM40B	family with sequence similarity 40, member B	2.09125	4.26119	1.05461e-08	7.54884e-07
8136388	TMEM140	transmembrane protein 140	2.94379	7.69431	2.32383e-12	2.38049e-09
8137526	INSIG1	insulin induced gene 1	1.61505	3.06322	1.96621e-06	4.24279e-05
8138202	ICA1	islet cell autoantigen 1, 69kDa	1.84389	3.58977	2.4053e-09	2.5961e-07
8138489	CDCA7L	cell division cycle associated 7-like	1.27524	2.4204	0.000800411	0.0054073
8138602	DFNA5	deafness, autosomal dominant 5	1.83959	3.57908	5.84925e-07	1.61314e-05
8138805	CPVL	carboxypeptidase, vitellogenic-like	1.67439	3.19184	0.000245139	0.00206081
8139859	GUSB	glucuronidase, beta	2.2277	4.68385	1.45189e-10	3.82295e-08
8140752	ABCB4	ATP-binding cassette, sub-family B (MDR/TAP), member 4	1.14531	2.21193	2.83402e-07	9.36963e-06
8140864	CYP51A1	cytochrome P450, family 51, subfamily A, polypeptide 1 /	1.10823	2.15581	2.13038e-06	4.52205e-05
8141076	PON2	paraoxonase 2	1.82344	3.53924	1.58791e-06	3.58161e-05
8142981	PODXL	podocalyxin-like	1.37346	2.59091	1.00728e-06	2.52885e-05
8144917	LPL	lipoprotein lipase	1.39339	2.62696	5.78467e-05	0.000637178
8145227	RHOBTB2	Rho-related BTB domain containing 2	1.76056	3.38831	9.72834e-11	3.04666e-08
8145293	ADAM28	ADAM metallopeptidase domain 28	1.94226	3.84309	3.80983e-05	0.00045062
8145317	ADAMDEC1	ADAM-like, decysin 1	1.63999	3.11664	3.56019e-05	0.000427261
8145977	PLEKHA2	pleckstrin homology domain containing, family A (phospho	1.29018	2.44558	3.00992e-07	9.8336e-06
8145989	HTRA4	HtrA serine peptidase 4	3.80597	13.9866	3.32169e-11	1.46565e-08
8146435	RGS20	regulator of G-protein signaling 20	2.5289	5.7713	5.13788e-09	4.53469e-07
8146618	RLBP1L1	retinaldehyde binding protein 1-like 1	1.26101	2.39663	2.22534e-06	4.67037e-05
8146660	DNAJC5B	DnaJ (Hsp40) homolog, subfamily C, member 5 beta	1.3587	2.56454	0.00202164	0.0114506
8147057	CHMP4C	chromatin modifying protein 4C	1.76455	3.39767	1.31965e-10	3.64849e-08
8147145	ATP6V0D2	ATPase, H+ transporting, lysosomal 38kDa, V0 subunit d2	6.61679	98.1417	1.06655e-11	5.89747e-09
8147756	BAALC	brain and acute leukemia, cytoplasmic	1.14923	2.21796	2.52359e-05	0.000322641
8147830	TM7SF4	transmembrane 7 superfamily member 4	1.3628	2.57184	2.12746e-07	7.42195e-06
8148220	FER1L6	fer-1-like 6 (C, elegans)	2.59661	6.04866	0.000110933	0.00107662
8148270	NDUFB9	NADH dehydrogenase (ubiquinone) 1 beta subcomplex, 9, 22k	1.29525	2.4542	6.37092e-09	5.18059e-07
8149258	MFHAS1	malignant fibrous histiocytoma amplified sequence 1	1.944	3.8477	1.25397e-08	8.50773e-07
8149448	MSR1	macrophage scavenger receptor 1	4.24814	19.0028	2.08236e-05	0.000279306
8149500	MTUS1	mitochondrial tumor suppressor 1	1.07872	2.11215	0.000356492	0.00282006
8149534	ASAH1	N-acylsphingosine amidohydrolase (acid ceramidase) 1	1.03683	2.05171	1.14623e-08	7.99761e-07
8149551	PSD3	pleckstrin and Sec7 domain containing 3	3.29489	9.81435	1.17473e-11	6.33726e-09
8149555	PSD3	pleckstrin and Sec7 domain containing 3	2.67059	6.36691	2.50445e-10	5.89293e-08
8149857	KCTD9	potassium channel tetramerisation domain containing 9	1.05887	2.0833	3.55133e-05	0.00042643
8149907	TRIM35	tripartite motif-containing 35	1.2751	2.42016	1.57653e-09	2.06329e-07
8149927	CLU	clusterin	3.06136	8.34762	3.62221e-11	1.48136e-08
8150722	ST18	suppression of tumorigenicity 18 (breast carcinoma) (zinc f	1.78051	3.43546	1.07369e-07	4.3574e-06
8150797	ATP6V1H	ATPase, H+ transporting, lysosomal 50/57kDa, V1 subunit	1.69743	3.24323	1.34771e-08	8.97849e-07
8151816	GEM	GTP binding protein overexpressed in skeletal muscle	2.48274	5.58959	1.15746e-08	8.04025e-07
8151952	NIPAL2	NIPA-like domain containing 2	2.96265	7.79552	1.93998e-12	2.2949e-09
8152606	SNTB1	syntrophin, beta 1 (dystrophin-associated protein A1, 59kD	2.7705	6.82344	3.35749e-12	2.75041e-09
8152703	FBXO32	F-box protein 32	1.1321	2.19177	1.38882e-05	0.000201561
8152962	LRRC6	leucine rich repeat containing 6	2.3896	5.24014	1.63662e-09	2.09875e-07
8152976	TMEM71	transmembrane protein 71	1.25096	2.37999	0.000238116	0.00201325
8153002	NDRG1	N-myc downstream regulated 1	1.39507	2.63002	1.59677e-06	3.59648e-05
8153223	PTK2	PTK2 protein tyrosine kinase 2	1.72124	3.2972	4.93256e-11	1.75965e-08
8154245	PDCD1LG2	programmed cell death 1 ligand 2	1.91832	3.77983	5.27117e-09	4.57207e-07
8154531	DENND4C	DENN/MADD domain containing 4C	1.33635	2.52512	4.14786e-07	1.2482e-05
8154733	ACO1	aconitase 1, soluble	1.6775	3.19873	2.96498e-10	6.6305e-08
8155265	LOC647013	similar to potassium channel tetramerisation domain	1.00798	2.01109	0.000125	0.00119222
8156043	PSAT1	phosphoserine aminotransferase 1	1.9923	3.97872	0.00245029	0.0133783
8156199	DAPK1	death-associated protein kinase 1	1.00222	2.00308	1.47524e-06	3.3989e-05
8156770	GALNT12	UDP-N-acetyl-alpha-D-galactosamine:polypeptide N-acetylg	3.88497	14.7738	6.34889e-12	3.90068e-09
8157216	UGCG	UDP-glucose ceramide glucosyltransferase	1.44354	2.71987	7.90337e-05	0.000819919
8157362	ZNF618	zinc finger protein 618	1.85524	3.61813	1.025e-07	4.22339e-06
8157381	ZNF618	zinc finger protein 618	1.77194	3.41512	7.27038e-08	3.18473e-06
8157890	PBX3	pre-B-cell leukemia homeobox 3	1.90664	3.74935	3.20151e-09	3.18969e-07
8158317	SPTAN1	spectrin, alpha, non-erythrocytic 1 (alpha-fodrin)	1.25091	2.37991	1.40368e-07	5.42772e-06
8158424	LRRC8A	leucine rich repeat containing 8 family, member A	1.86947	3.654	4.30744e-11	1.59572e-08
8158627	FREQ	frequenin homolog (Drosophila)	1.46777	2.76594	2.93817e-05	0.000366947
8159521	PTGDS	prostaglandin D2 synthase 21kDa (brain)	2.25725	4.78078	7.6838e-08	3.33236e-06
8159945	AK3	adenylate kinase 3	1.56445	2.95764	6.60953e-09	5.31598e-07
8159992	ERMP1	endoplasmic reticulum metallopeptidase 1	1.74766	3.35813	2.38127e-09	2.59453e-07
8160151	ZDHHC21	zinc finger, DHHC-type containing 21	1.16573	2.24346	7.73716e-05	0.000805699
8160441	CDKN2A	cyclin-dependent kinase inhibitor 2A (melanoma, p16, inhi	1.68098	3.20645	6.38597e-10	1.14833e-07
8161255	SHB	Src homology 2 domain containing adaptor protein B	1.0541	2.07643	5.16069e-07	1.47093e-05
8161755	ALDH1A1	aldehyde dehydrogenase 1 family, member A1	2.22446	4.67337	1.46231e-07	5.58717e-06
8162059	SLC28A3	solute carrier family 28 (sodium-coupled nucleoside tran	3.30202	9.86294	2.36045e-10	5.6138e-08
8162254	DIRAS2	DIRAS family, GTP-binding RAS-like 2	1.11483	2.1657	0.000136326	0.00127766
8162744	CORO2A	coronin, actin binding protein, 2A	1.23697	2.35702	7.45295e-07	1.9601e-05
8162759	TBC1D2	TBC1 domain family, member 2	1.69513	3.23807	9.4949e-09	6.97702e-07
8163618	TNFSF15	tumor necrosis factor (ligand) superfamily, member 15 //	2.66448	6.33999	7.49528e-06	0.000122983
8163629	TNFSF8	tumor necrosis factor (ligand) superfamily, member 8	1.46399	2.7587	2.39723e-06	4.95532e-05
8163908	GGTA1	glycoprotein, alpha-galactosyltransferase 1	1.88473	3.69284	0.000424677	0.00324793
8164008	C9orf45	chromosome 9 open reading frame 45	1.0137	2.01909	7.40189e-06	0.000121721
8164013	STRBP	spermatid perinuclear RNA binding protein	2.35464	5.11465	1.64157e-09	2.09875e-07
8164343	FAM102A	family with sequence similarity 102, member A	1.40155	2.64185	6.9454e-06	0.000115813
8164940	SARDH	sarcosine dehydrogenase	1.58078	2.9913	3.28728e-09	3.23147e-07
8165866	STS	steroid sulfatase (microsomal), isozyme S	2.15961	4.46793	2.33526e-11	1.12286e-08
8166511	PDK3	pyruvate dehydrogenase kinase, isozyme 3	2.14712	4.42943	1.85574e-10	4.71786e-08
8166906	GPR34	G protein-coupled receptor 34	4.2748	19.3573	1.96795e-07	6.99794e-06
8167305	EBP	emopamil binding protein (sterol isomerase)	1.66084	3.16202	3.71117e-08	1.90957e-06
8167656	MAGED1	melanoma antigen family D, 1	1.35309	2.5546	8.67297e-06	0.000138605
8167912	KLF8	Kruppel-like factor 8	1.41431	2.66532	9.03701e-06	0.000143515
8168028	STARD8	StAR-related lipid transfer (START) domain containing	1.10095	2.14495	0.000177184	0.00157832
8168868	ARMCX1	armadillo repeat containing, X-linked 1	1.24336	2.3675	3.76255e-07	1.15263e-05
8169009	BEX4	brain expressed, X-linked 4	1.00729	2.01014	1.97228e-05	0.00026746
8169022	WBP5	WW domain binding protein 5	1.92413	3.79509	2.62041e-09	2.75992e-07
8169028	NGFRAP1	nerve growth factor receptor (TNFRSF16) associated prote	1.11057	2.15931	3.20847e-05	0.00039294
8169174	RNF128	ring finger protein 128	1.90487	3.74475	7.43638e-08	3.24414e-06
8169249	MID2	midline 2	3.90694	15.0005	6.49858e-13	1.10566e-09
8169473	PLS3	plastin 3 (T isoform)	1.58899	3.00839	7.04443e-07	1.87948e-05
8169603	LONRF3	LON peptidase N-terminal domain and ring finger 3	1.34908	2.5475	1.23564e-07	4.89781e-06
8169687	ATP1B4	ATPase, (Na+)/K+ transporting, beta 4 polypeptide	2.04132	4.11623	0.000505197	0.00373211
8169811	OCRL	oculocerebrorenal syndrome of Lowe	1.18783	2.27811	1.53938e-09	2.04049e-07
8170119	FHL1	four and a half LIM domains 1	2.1887	4.55893	7.37852e-07	1.95213e-05
8170443	MTMR1	myotubularin related protein 1	2.41888	5.34757	2.69375e-11	1.21593e-08
8170704	ABCD1	ATP-binding cassette, sub-family D (ALD), member 1	1.08815	2.12601	1.24368e-06	2.96739e-05
8170921	PLXNA3	plexin A3	1.00441	2.00613	1.20295e-07	4.80268e-06
8171248	KAL1	Kallmann syndrome 1 sequence	2.84479	7.18401	4.81764e-05	0.000547286
8173551	PHKA1	phosphorylase kinase, alpha 1 (muscle)	2.49379	5.63258	2.98407e-10	6.6305e-08
8173930	EPAG	early lymphoid activation protein	1.50991	2.84793	2.9649e-08	1.63129e-06
8174670	KIAA1210	KIAA1210	1.54327	2.91454	3.81207e-08	1.93384e-06
8175217	GPC4	glypican 4	2.26091	4.79293	7.61453e-10	1.26002e-07
8175288	MOSPD1	motile sperm domain containing 1	2.74911	6.723	1.15962e-08	8.04025e-07
8176234	CLIC2	chloride intracellular channel 2	1.76493	3.39858	3.4186e-06	6.50711e-05
8176578	USP9Y	ubiquitin specific peptidase 9, Y-linked	1.33617	2.5248	3.71392e-06	6.9673e-05
7898677	HS6ST1	heparan sulfate 6-O-sulfotransferase 1	1.11608	2.16758	4.6856e-07	1.36312e-05
7901336	STRADB	STE20-related kinase adaptor beta	1.89053	3.70771	5.68596e-10	1.06578e-07
7905047	FCGR1A	Fc fragment of IgG, high affinity Ia, receptor (CD64)	2.07206	4.20487	3.29162e-06	6.31979e-05
7905060	FCGR1A	Fc fragment of IgG, high affinity Ia, receptor (CD64)	2.00755	4.02098	4.71588e-06	8.45267e-05
7919133	FCGR1B	Fc fragment of IgG, high affinity Ib, receptor (CD64)	2.00969	4.02694	4.39425e-06	7.96656e-05
7928855	BMPR1A	bone morphogenetic protein receptor, type IA	1.43322	2.70049	5.24031e-08	2.50877e-06
7948420	FABP5	fatty acid binding protein 5 (psoriasis-associated)	1.16391	2.24064	2.77798e-06	5.53045e-05
7952305	BMPR1A	bone morphogenetic protein receptor, type IA	1.41651	2.66939	5.68562e-08	2.63636e-06
7982185	DEXI	Dexi homolog (mouse)	1.39086	2.62235	3.68616e-06	6.92109e-05
7986685	DEXI	Dexi homolog (mouse)	1.39086	2.62235	3.68616e-06	6.92109e-05
7995292	SLC6A8	solute carrier family 6 (neurotransmitter transporter, cr	1.04619	2.06508	3.89067e-07	1.18206e-05
8043697	ANKRD36B	ankyrin repeat domain 36B	1.62549	3.08547	0.00208062	0.0117336
8047443	STRADB	STE20-related kinase adaptor beta	1.85857	3.62647	6.95612e-10	1.20337e-07
8053801	ANKRD36B	ankyrin repeat domain 36B	1.5971	3.02534	0.00190192	0.0108981
8053834	ANKRD36B	ankyrin repeat domain 36B	1.68404	3.21327	0.000154429	0.00141026
8053842	GPAT2	glycerol-3-phosphate acyltransferase 2, mitochondrial	1.56953	2.96807	0.000160348	0.00145411
8054054	ANKRD36B	ankyrin repeat domain 36B	1.67853	3.20101	0.00243695	0.0133186
8055130	HS6ST1	heparan sulfate 6-O-sulfotransferase 1	1.03447	2.04836	7.39656e-07	1.95331e-05
8074925	LOC91316	glucuronidase, beta/ immunoglobulin lambda-like polypep	1.1672	2.24575	2.83161e-05	0.000354692
8095362	MT2A	metallothionein 2A	1.20208	2.3007	4.45878e-07	1.31492e-05
8095376	MT2A	metallothionein 2A	1.27002	2.41166	7.44268e-07	1.9601e-05
8099965	ACOT7	acyl-CoA thioesterase 7	1.54553	2.91912	5.95456e-05	0.000651672
8101622	TECR	trans-2,3-enoyl-CoA reductase	1.00825	2.01147	0.00042316	0.00323856
8105995	SMA5	glucuronidase, beta pseudogene	1.0275	2.03849	0.000223857	0.00191888
8111455	GUSBL1	glucuronidase, beta-like 1	1.1177	2.17001	8.5515e-05	0.000869619
8112439	CCDC125	coiled-coil domain containing 125	1.36578	2.57716	6.21849e-06	0.000106045
8112558	GUSBL1	glucuronidase, beta-like 1	1.12435	2.18003	7.34204e-05	0.000769992
8125048	DDAH2	dimethylarginine dimethylaminohydrolase 2	1.1635	2.24001	8.73574e-08	3.73727e-06
8129558	OR2A4	olfactory receptor, family 2, subfamily A, member 4	1.10519	2.15128	0.000474899	0.00355219
8136983	OR2A20P	olfactory receptor, family 2, subfamily A, member 20 pse	1.17473	2.2575	2.13512e-06	4.52776e-05
8136987	ARHGEF5	Rho guanine nucleotide exchange factor (GEF) 5	1.31328	2.48506	8.2446e-07	2.13529e-05
8143610	ARHGEF5	Rho guanine nucleotide exchange factor (GEF) 5	1.46811	2.76659	4.70226e-07	1.36312e-05
8143629	OR2A9P	olfactory receptor, family 2, subfamily A, member 9 pseud	1.19568	2.29053	1.59104e-07	5.92436e-06
8143633	OR2A7	olfactory receptor, family 2, subfamily A, member 7	1.15637	2.22896	0.00047438	0.00354951
8147049	FABP5	fatty acid binding protein 5 (psoriasis-associated)	1.15124	2.22104	2.99577e-06	5.85857e-05
8155418	FAM95B1	family with sequence similarity 95, member B1	1.18986	2.28131	3.34211e-07	1.05418e-05
8155627	FAM95B1	family with sequence similarity 95, member B1	1.57068	2.97045	2.89227e-08	1.60741e-06
8161381	FAM95B1	family with sequence similarity 95, member B1	1.57068	2.97045	2.89227e-08	1.60741e-06
8177628	CCDC125	coiled-coil domain containing 125	1.48088	2.79119	2.50854e-06	5.11372e-05
8178095	C2	complement component 2	1.04339	2.06106	0.000255625	0.00213597
8178590	DDAH2	dimethylarginine dimethylaminohydrolase 2	1.21233	2.31712	9.18348e-08	3.83595e-06
8179331	C2	complement component 2	1.04339	2.06106	0.000255625	0.00213597
8179819	DDAH2	dimethylarginine dimethylaminohydrolase 2	1.21233	2.31712	9.18348e-08	3.83595e-06

## Sheet: down_regulated
ID	GeneSymbol	GeneDescription	RefSeq	D11_vs_D2,log2Ratio	D11_vs_D2,FC	D11_vs_D2,ebs,pvalue	D11_vs_D2,ebs,FDR
7898448	PADI4	peptidyl arginine deiminase, type IV	NM_012387	-1.22291	-2.33418	9.97108e-06	0.000154548
7899134	CCDC21	coiled-coil domain containing 21	NM_022778	-1.06564	-2.09309	1.18961e-06	2.87246e-05
7899187	HMGN2	high-mobility group nucleosomal binding domain 2	NM_005517	-1.05997	-2.0849	5.47215e-06	9.53015e-05
7899462	RCC1	regulator of chromosome condensation 1	NM_001048194	-1.17617	-2.25976	1.97711e-08	1.19807e-06
7899504	GMEB1	glucocorticoid modulatory element binding protein 1	NM_006582	-1.314	-2.4863	5.66259e-08	2.6312e-06
7900146	ZC3H12A	zinc finger CCCH-type containing 12A	NM_025079	-1.08823	-2.12613	8.05069e-08	3.4643e-06
7900426	SMAP2	small ArfGAP2	NM_022733	-1.02343	-2.03274	5.48655e-06	9.54021e-05
7900510	CTPS	CTP synthase	NM_001905	-1.94569	-3.85221	1.9052e-09	2.27587e-07
7901052	SNORD38B	small nucleolar RNA, C/D box 38B	NR_001457	-1.55211	-2.93245	0.000303786	0.00247028
7902104	PDE4B	phosphodiesterase 4B, cAMP-specific (phosphodiesterase E4	NM_002600	-1.08716	-2.12456	2.6205e-05	0.000332722
7902874	LRRC8C	leucine rich repeat containing 8 family, member C	NM_032270	-2.12237	-4.3541	2.1021e-09	2.38432e-07
7903308	CCDC76	coiled-coil domain containing 76	NM_019083	-1.19214	-2.28491	0.000907626	0.00597645
7904303	IGSF2	immunoglobulin superfamily, member 2	NM_004258	-2.41058	-5.31686	2.75041e-08	1.57192e-06
7904364	WDR3	WD repeat domain 3	NM_006784	-1.11665	-2.16842	1.12231e-06	2.75814e-05
7905233	ADAMTSL4	ADAMTS-like 4	NM_019032	-1.39192	-2.62428	1.93017e-07	6.8756e-06
7906061	SYT11	synaptotagmin XI	NM_152280	-1.3709	-2.58632	1.59168e-05	0.000224235
7906107	SEMA4A	sema domain, immunoglobulin domain (Ig), transmembrane do	NM_022367	-1.8984	-3.728	3.43164e-06	6.52631e-05
7906339	CD1A	CD1a molecule	NM_001763	-2.34006	-5.06324	1.70455e-06	3.77768e-05
7906348	CD1C	CD1c molecule	NM_001765	-3.33257	-10.074	1.86821e-11	9.18248e-09
7906355	CD1E	CD1e molecule	NM_030893	-4.39804	-21.0834	1.06589e-11	5.89747e-09
7906486	SLAMF8	SLAM family member 8	NM_020125	-1.62005	-3.07386	2.98327e-09	3.09596e-07
7906777	FCGR2B	Fc fragment of IgG, low affinity IIb, receptor (CD32)	NM_004001	-2.33636	-5.05027	6.22964e-07	1.69898e-05
7908125	RGL1	ral guanine nucleotide dissociation stimulator-like 1	NM_015149	-1.02168	-2.03028	0.00438794	0.0213396
7908347	OCLM	oculomedin	NM_022375	-1.20352	-2.30302	0.00780655	0.0341371
7909011	MDM4	Mdm4 p53 binding protein homolog (mouse)	NM_002393	-1.22538	-2.33818	0.000374377	0.00293218
7909446	HSD11B1	hydroxysteroid (11-beta) dehydrogenase 1	NM_005525	-2.96975	-7.83402	1.44952e-08	9.43243e-07
7910387	RHOU	ras homolog gene family, member U	NM_021205	-2.46422	-5.51828	2.40619e-09	2.5961e-07
7910416	URB2	URB2 ribosome biogenesis 2 homolog (S, cerevisiae)	NM_014777	-1.09737	-2.13965	5.48185e-08	2.57799e-06
7911178	NLRP3	NLR family, pyrin domain containing 3	NM_004895	-2.31536	-4.97729	4.27601e-09	3.92434e-07
7912956	RCC2	regulator of chromosome condensation 2	NM_001136204	-1.00919	-2.01278	1.19954e-05	0.000180486
7913571	HNRNPR	heterogeneous nuclear ribonucleoprotein R	NM_001102398	-1.02567	-2.0359	6.97408e-08	3.09123e-06
7914153	EYA3	eyes absent homolog 3 (Drosophila)	NM_001990	-1.15206	-2.22231	1.98906e-08	1.20202e-06
7914184	PTAFR	platelet-activating factor receptor	NM_000952	-1.41688	-2.67007	1.34202e-08	8.97849e-07
7914603	RNF19B	ring finger protein 19B	NM_153341	-1.38044	-2.60347	3.92335e-08	1.97669e-06
7914617	AK2	adenylate kinase 2	NM_013411	-1.08421	-2.12021	5.57793e-06	9.6687e-05
7915091	MTF1	metal-regulatory transcription factor 1	NM_005955	-1.32635	-2.50767	8.78643e-09	6.56548e-07
7915861	MOBKL2C	MOB1, Mps One Binder kinase activator-like 2C (yeast) //	NM_145279	-1.17156	-2.25256	3.09299e-07	9.95983e-06
7916584	TACSTD2	tumor-associated calcium signal transducer 2	NM_002353	-2.27991	-4.85648	7.92434e-05	0.000821324
7917156	FUBP1	far upstream element (FUSE) binding protein 1	NM_003902	-1.18138	-2.26794	9.48369e-07	2.40551e-05
7917283	MCOLN2	mucolipin 2	NM_153259	-1.65162	-3.14187	1.18348e-08	8.15457e-07
7917912	DPYD	dihydropyrimidine dehydrogenase	NM_000110	-1.5131	-2.85423	3.69558e-08	1.90957e-06
7918457	KCNA3	potassium voltage-gated channel, shaker-related subfamily,	NM_002232	-1.74233	-3.34576	1.3715e-05	0.000199703
7919637	HIST2H2BE	histone cluster 2, H2be	NM_003528	-1.00683	-2.00948	6.05023e-05	0.000659207
7920238	S100A12	S100 calcium binding protein A12	NM_005621	-4.78497	-27.5689	1.23285e-10	3.49591e-08
7920244	S100A8	S100 calcium binding protein A8	NM_002964	-1.8139	-3.51591	1.23302e-08	8.39684e-07
7921346	CD1B	CD1b molecule	NM_001764	-4.82604	-28.3649	2.47542e-12	2.38049e-09
7921526	PIGM	phosphatidylinositol glycan anchor biosynthesis, class M //	NM_145167	-1.97209	-3.92335	1.23382e-08	8.39684e-07
7922174	F5	coagulation factor V (proaccelerin, labile factor)	NM_000130	-1.34464	-2.53966	0.00835169	0.0361256
7922219	SELL	selectin L	NM_000655	-1.11826	-2.17085	4.20056e-06	7.70381e-05
7922402	SNORD47	small nucleolar RNA, C/D box 47	NR_002746	-1.07089	-2.10074	0.00197982	0.0112512
7922406	SNORD79	small nucleolar RNA, C/D box 79	NR_003939	-1.37354	-2.59105	0.00499274	0.0237482
7922408	SNORD78	small nucleolar RNA, C/D box 78	NR_003944	-1.72251	-3.30009	0.000672508	0.00469821
7922410	SNORD44	small nucleolar RNA, C/D box 44	NR_002750	-1.34272	-2.53628	0.00153855	0.00914041
7922416	SNORD75	small nucleolar RNA, C/D box 75	NR_003941	-1.53359	-2.89506	0.000486503	0.00361575
7922976	PTGS2	prostaglandin-endoperoxide synthase 2 (prostaglandin G/H s	NM_000963	-1.08327	-2.11884	0.000860825	0.00572623
7925062	SIPA1L2	signal-induced proliferation-associated 1 like 2	NM_020808	-1.53173	-2.89132	8.72148e-08	3.73727e-06
7925320	NID1	nidogen 1	NM_002508	-1.11685	-2.16873	3.1951e-06	6.17737e-05
7925500	CHML	choroideremia-like (Rab escort protein 2)	NM_001821	-1.02612	-2.03653	0.000634743	0.00447823
7926900	MAP3K8	mitogen-activated protein kinase kinase kinase 8	NM_005204	-1.22722	-2.34115	3.34586e-07	1.05418e-05
7927202	ZNF22	zinc finger protein 22 (KOX 15)	NM_006963	-1.13575	-2.19732	4.43319e-06	8.01089e-05
7927936	DDX21	DEAD (Asp-Glu-Ala-Asp) box polypeptide 21	NM_004728	-1.50965	-2.84741	7.96092e-09	6.16292e-07
7929901	C10orf2	chromosome 10 open reading frame 2	NM_021830	-1.11775	-2.17008	1.4792e-06	3.40093e-05
7930008	NOLC1	nucleolar and coiled-body phosphoprotein 1	NM_004741	-1.33047	-2.51485	4.35888e-07	1.29757e-05
7930226	PDCD11	programmed cell death 11	NM_014976	-1.17097	-2.25163	2.54339e-06	5.1521e-05
7930537	TCF7L2	transcription factor 7-like 2 (T-cell specific, HMG-bo	NM_001146274	-1.7861	-3.44881	4.05394e-09	3.79936e-07
7931268	BCCIP	BRCA2 and CDKN1A interacting protein	NM_016567	-1.05332	-2.0753	1.03515e-05	0.000159772
7931914	IL2RA	interleukin 2 receptor, alpha	NM_000417	-1.09325	-2.13353	0.00103761	0.00668311
7932433	NSUN6	NOL1/NOP2/Sun domain family, member 6	NM_182543	-1.09783	-2.14033	0.00456228	0.0220421
7934898	ANKRD22	ankyrin repeat domain 22	NM_144590	-2.07519	-4.21401	4.34829e-06	7.91567e-05
7935146	NOC3L	nucleolar complex associated 3 homolog (S, cerevisiae)	NM_022451	-1.14315	-2.20863	2.31609e-05	0.000302226
7936637	SNORA19	small nucleolar RNA, H/ACA box 19	NR_002917	-1.00366	-2.00508	0.00290527	0.0152748
7937938	OR52K2	olfactory receptor, family 52, subfamily K, member 2 /	NM_001005172	-1.98203	-3.9505	4.94659e-05	0.000559635
7937940	OR52K3P	olfactory receptor, family 52, subfamily K, member 3 pseu	AF143328	-2.58167	-5.9863	1.47868e-05	0.000211139
7937942	OR52K1	olfactory receptor, family 52, subfamily K, member 1 /	NM_001005171	-2.19236	-4.57051	0.000280524	0.00230741
7938485	MICAL2	microtubule associated monoxygenase, calponin and LIM dom	NM_014632	-1.03699	-2.05193	0.000261497	0.00217763
7938702	DKFZp686O24166	hypothetical protein DKFZp686O24166	NR_026750	-1.23574	-2.35502	1.69539e-05	0.000236286
7938890	PRMT3	protein arginine methyltransferase 3	NM_005788	-1.00795	-2.01105	8.59487e-06	0.000137655
7940259	MS4A7	membrane-spanning 4-domains, subfamily A, member 7	NM_021201	-1.5332	-2.89428	1.72512e-07	6.29639e-06
7940287	MS4A1	membrane-spanning 4-domains, subfamily A, member 1	NM_152866	-1.70019	-3.24944	0.000370796	0.00291246
7940479	TMEM216	transmembrane protein 216	NM_016499	-1.23696	-2.35701	4.13277e-06	7.60471e-05
7941214	POLA2	polymerase (DNA directed), alpha 2 (70kD subunit)	NM_002689	-1.05435	-2.07678	1.2475e-05	0.000185805
7942613	DGAT2	diacylglycerol O-acyltransferase homolog 2 (mouse)	NM_032564	-1.52751	-2.88287	1.42606e-07	5.49505e-06
7943160	SCARNA9	small Cajal body-specific RNA 9	NR_002569	-1.47304	-2.77607	3.63845e-05	0.000433829
7943413	BIRC3	baculoviral IAP repeat-containing 3	NM_001165	-2.06234	-4.17662	1.29236e-05	0.000191072
7943577	RAB39	RAB39, member RAS oncogene family	NM_017516	-2.15118	-4.44192	5.02824e-09	4.47363e-07
7943892	NCAM1	neural cell adhesion molecule 1	NM_181351	-3.3282	-10.0436	4.15858e-12	3.06599e-09
7944152	IL10RA	interleukin 10 receptor, alpha	NM_001558	-1.10032	-2.14403	4.54208e-06	8.18759e-05
7946033	HBB	hemoglobin, beta	NM_000518	-1.32682	-2.50848	0.000446432	0.00336552
7948364	MPEG1	macrophage expressed 1	NM_001039396	-2.59933	-6.06007	2.84204e-06	5.63697e-05
7948476	PRPF19	PRP19/PSO4 pre-mRNA processing factor 19 homolog (S, cere	NM_014502	-1.03909	-2.05493	0.000648189	0.00456581
7948881	WDR74	WD repeat domain 74	NM_018093	-1.01355	-2.01888	8.58942e-06	0.000137655
7948896	SNORD22	small nucleolar RNA, C/D box 22	NR_000008	-1.21183	-2.31632	0.00292632	0.0153593
7948898	SNORD31	small nucleolar RNA, C/D box 31	NR_002560	-1.25074	-2.37963	0.00181801	0.0105044
7948900	SNORD30	small nucleolar RNA, C/D box 30	NR_002561	-1.51496	-2.8579	5.14181e-05	0.000577879
7948904	SNORD28	small nucleolar RNA, C/D box 28	NR_002562	-1.95388	-3.87416	0.000336599	0.0026906
7948906	SNORD27	small nucleolar RNA, C/D box 27	NR_002563	-1.81696	-3.52337	0.000550827	0.00400367
7948908	SNORD26	small nucleolar RNA, C/D box 26	NR_002564	-1.97569	-3.93317	3.84444e-05	0.000453742
7948910	SNORD25	small nucleolar RNA, C/D box 25	NR_002565	-2.04635	-4.13059	0.000109208	0.00106174
7950082	LOC100133315	similar to hCG1640299	AK131288	-1.05179	-2.0731	0.000416467	0.00319841
7950578	PAK1	p21 protein (Cdc42/Rac)-activated kinase 1	NM_001128620	-1.17378	-2.25601	1.00342e-06	2.522e-05
7950983	CHORDC1	cysteine and histidine-rich domain (CHORD)-containing 1	NM_012124	-1.36029	-2.56736	7.30467e-05	0.000766435
7951385	CASP5	caspase 5, apoptosis-related cysteine peptidase	NM_004347	-1.18688	-2.2766	9.28739e-05	0.000932449
7951397	CASP1	caspase 1, apoptosis-related cysteine peptidase (interleuk	NM_033292	-2.11235	-4.32397	1.09983e-05	0.000167882
7951408	CARD16	caspase recruitment domain family, member 16	NM_052889	-1.19017	-2.28179	0.000670733	0.00468827
7952022	AMICA1	adhesion molecule, interacts with CXADR antigen 1	NM_001098526	-1.03028	-2.04243	0.00125191	0.00777584
7952451	UNQ565	IGYY565	BC040288	-1.17667	-2.26054	0.00473034	0.0227151
7953100	FKBP4	FK506 binding protein 4, 59kDa	NM_002014	-1.23691	-2.35694	1.07713e-07	4.36338e-06
7953442	GPR162	G protein-coupled receptor 162	NM_019858	-1.07508	-2.10684	1.19719e-05	0.000180255
7953723	CLEC4A	C-type lectin domain family 4, member A	NM_016184	-2.68554	-6.43324	2.06087e-08	1.23196e-06
7953737	CLEC6A	C-type lectin domain family 6, member A	NM_001007033	-4.33898	-20.2378	6.58666e-09	5.31598e-07
7953749	CLEC4D	C-type lectin domain family 4, member D	NM_080387	-3.32293	-10.0069	1.30822e-07	5.12128e-06
7953878	CLEC2D	C-type lectin domain family 2, member D	NM_001004419	-1.21892	-2.32772	0.011027	0.0453083
7954527	ARNTL2	aryl hydrocarbon receptor nuclear translocator-like 2	NM_020183	-1.70478	-3.25979	4.40159e-08	2.19267e-06
7954711	C12orf35	chromosome 12 open reading frame 35	NM_018169	-1.12774	-2.18517	0.000747621	0.00510541
7954810	LRRK2	leucine-rich repeat kinase 2	NM_198578	-2.09904	-4.28426	5.01436e-08	2.42156e-06
7955963	MUCL1	mucin-like 1	NM_058173	-1.87398	-3.66543	0.000322063	0.0025935
7956878	IRAK3	interleukin-1 receptor-associated kinase 3	NM_007199	-1.53515	-2.89819	4.13394e-09	3.858e-07
7956894	HELB	helicase (DNA) B	NM_033647	-1.35404	-2.55628	1.84903e-05	0.000254176
7956949	NUP107	nucleoporin 107kDa	NM_020401	-1.00497	-2.00689	1.76621e-06	3.89094e-05
7957417	TMTC2	transmembrane and tetratricopeptide repeat containing 2 //	NM_152588	-1.00053	-2.00074	2.20639e-05	0.000292038
7957890	UTP20	UTP20, small subunit (SSU) processome component, homolog (	NM_014503	-1.06435	-2.09123	4.05362e-06	7.48397e-05
7958352	BTBD11	BTB (POZ) domain containing 11	NM_001018072	-1.00191	-2.00266	2.03367e-05	0.000273422
7959834	GLT1D1	glycosyltransferase 1 domain containing 1	NM_144669	-1.45065	-2.73331	1.08881e-07	4.40262e-06
7959893	GPR133	G protein-coupled receptor 133	NM_198827	-1.55179	-2.93181	5.02398e-07	1.43938e-05
7960575	NOP2	NOP2 nucleolar protein homolog (yeast)	NM_001033714	-1.11654	-2.16826	2.22995e-05	0.000293764
7960900	CLEC4E	C-type lectin domain family 4, member E	NM_014358	-3.00117	-8.0065	3.79425e-08	1.92922e-06
7961120	CLEC7A	C-type lectin domain family 7, member A	NM_197947	-1.56157	-2.95174	4.4669e-05	0.000515114
7961142	OLR1	oxidized low density lipoprotein (lectin-like) receptor 1 /	NM_002543	-1.97486	-3.9309	4.00963e-05	0.00046973
7962146	FAM60A	family with sequence similarity 60, member A	NM_001135811	-1.12523	-2.18137	4.38345e-06	7.96306e-05
7962689	VDR	vitamin D (1,25- dihydroxyvitamin D3) receptor	NM_001017535	-1.59522	-3.02142	1.11787e-08	7.9247e-07
7962829	SNORA2B	small nucleolar RNA, H/ACA box 2B	NR_002951	-1.43088	-2.69611	3.50471e-05	0.000422667
7963614	ITGB7	integrin, beta 7	NM_000889	-1.07252	-2.1031	5.5025e-06	9.55837e-05
7963770	GPR84	G protein-coupled receptor 84	NM_020370	-1.32552	-2.50623	0.000188419	0.00166365
7964347	TMEM194A	transmembrane protein 194A	NM_001130963	-1.02182	-2.03048	1.4811e-07	5.61712e-06
7965335	DUSP6	dual specificity phosphatase 6	NM_001946	-1.30545	-2.47161	1.82247e-06	3.99894e-05
7965964	SLC41A2	solute carrier family 41, member 2	NM_032148	-1.39283	-2.62594	8.30589e-07	2.14071e-05
7966089	CMKLR1	chemokine-like receptor 1	NM_001142343	-2.7173	-6.57642	1.4333e-05	0.000207066
7967318	NIACR1	niacin receptor 1	NM_177551	-2.35605	-5.11966	9.89706e-07	2.49037e-05
7967322	NIACR2	niacin receptor 2	NM_006018	-2.76825	-6.8128	1.68282e-07	6.20343e-06
7968484	BRCA2	breast cancer 2, early onset	NM_000059	-1.46329	-2.75737	3.20969e-06	6.20017e-05
7968883	C13orf31	chromosome 13 open reading frame 31	NM_153218	-1.01606	-2.0224	0.00668859	0.0300226
7969153	TRIM13	tripartite motif-containing 13	NM_213590	-1.06508	-2.09229	1.15817e-05	0.000175455
7969166	KCNRG	potassium channel regulator	NM_173605	-1.33651	-2.52541	3.23531e-06	6.23877e-05
7969576	MIR17HG	MIR17 host gene (non-protein coding)	NR_027350	-1.4835	-2.79625	8.28446e-06	0.000133651
7970513	SKA3	spindle and kinetochore associated complex subunit 3	NM_145061	-1.37089	-2.58631	0.000320721	0.00258565
7971653	DLEU2	deleted in lymphocytic leukemia 2 (non-protein coding)	NR_002612	-1.49239	-2.81355	0.000244075	0.00205488
7973110	RNASE2	ribonuclease, RNase A family, 2 (liver, eosinophil-derive	NM_002934	-1.45294	-2.73765	0.000137454	0.00128495
7974366	PTGER2	prostaglandin E receptor 2 (subtype EP2), 53kDa	NM_000956	-1.47315	-2.77627	8.75145e-07	2.23001e-05
7975167	GPHN	gephyrin	NM_020806	-1.05831	-2.0825	3.90307e-07	1.1842e-05
7975416	PCNX	pecanex homolog (Drosophila)	NM_014982	-1.02378	-2.03325	2.5338e-06	5.15098e-05
7975779	FOS	FBJ murine osteosarcoma viral oncogene homolog	NM_005252	-2.30579	-4.94439	3.40436e-07	1.06654e-05
7975799	FLVCR2	feline leukemia virus subgroup C cellular receptor family	NM_017791	-2.14186	-4.4133	5.78025e-11	1.99762e-08
7977621	NDRG2	NDRG family member 2	NM_201540	-1.92377	-3.79413	0.000124986	0.00119222
7978644	NFKBIA	nuclear factor of kappa light polypeptide gene enhancer i	NM_020529	-1.62328	-3.08074	9.0499e-08	3.80543e-06
7979269	GCH1	GTP cyclohydrolase 1	NM_000161	-1.30628	-2.47303	0.000197383	0.00172968
7979444	C14orf38	chromosome 14 open reading frame 38	ENST00000281581	-1.05895	-2.08341	0.00170443	0.00993638
7979455	RTN1	reticulon 1	NM_021136	-1.60729	-3.0468	3.65999e-05	0.000435224
7979565	WDR89	WD repeat domain 89	NM_080666	-1.10128	-2.14545	1.05344e-06	2.62093e-05
7980152	LTBP2	latent transforming growth factor beta binding protein 2 /	NM_000428	-1.59761	-3.02642	2.39331e-06	4.95185e-05
7980744	RPS6KA5	ribosomal protein S6 kinase, 90kDa, polypeptide 5	NM_004755	-1.62367	-3.08158	5.52677e-07	1.54932e-05
7980765	GPR68	G protein-coupled receptor 68	NM_003485	-1.20351	-2.303	3.14723e-09	3.16411e-07
7981068	SERPINA1	serpin peptidase inhibitor, clade A (alpha-1 antipro	NM_001002236	-2.05979	-4.16926	3.25862e-07	1.03258e-05
7981530	GPR132	G protein-coupled receptor 132	NM_013345	-1.47602	-2.78181	1.31636e-05	0.000193457
7982564	SPRED1	sprouty-related, EVH1 domain containing 1	NM_152594	-2.12013	-4.34734	2.20698e-06	4.64896e-05
7982597	THBS1	thrombospondin 1	NM_003246	-6.18218	-72.6141	1.50429e-11	7.92186e-09
7983638	DTWD1	DTW domain containing 1	NM_020234	-1.14406	-2.21002	0.00717035	0.0317696
7985924	ZNF710	zinc finger protein 710	NM_198526	-1.22301	-2.33433	3.33707e-08	1.7642e-06
7986214	SLCO3A1	solute carrier organic anion transporter family, member	NM_013272	-1.68981	-3.22614	4.27263e-09	3.92434e-07
7986350	ARRDC4	arrestin domain containing 4	NM_183376	-1.47608	-2.78192	0.000104505	0.00102548
7987369	ATPBD4	ATP binding domain 4	NM_080650	-1.37579	-2.5951	5.72627e-07	1.58695e-05
7987405	RASGRP1	RAS guanyl releasing protein 1 (calcium and DAG-regulate	NM_005739	-1.08988	-2.12857	0.00018454	0.00163331
7989501	CA12	carbonic anhydrase XII	NM_001218	-1.73389	-3.32623	9.8821e-06	0.000153708
7991335	ANPEP	alanyl (membrane) aminopeptidase	NM_001150	-1.5484	-2.92493	2.60245e-08	1.5029e-06
7993185	NUBP1	nucleotide binding protein 1 (MinD homolog, E, coli)	NM_002484	-1.17692	-2.26093	8.92925e-08	3.78347e-06
7993195	CIITA	class II, major histocompatibility complex, transactivator	NM_000246	-1.09638	-2.13818	0.000217129	0.0018723
7994769	CORO1A	coronin, actin binding protein, 1A	NM_007074	-1.8238	-3.54011	4.88514e-08	2.37075e-06
7994826	ITGAL	integrin, alpha L (antigen CD11A (p180), lymphocyte functi	NM_002209	-1.14147	-2.20606	1.61445e-06	3.62522e-05
7995539	NOD2	nucleotide-binding oligomerization domain containing 2	NM_022162	-1.11019	-2.15874	2.33497e-05	0.000303996
7995843	NUP93	nucleoporin 93kDa	NM_014669	-1.03018	-2.04228	1.45144e-05	0.000208152
7996290	CMTM1	CKLF-like MARVEL transmembrane domain containing 1	NM_052999	-1.31955	-2.49588	1.27227e-09	1.82727e-07
7996860	TMCO7	transmembrane and coiled-coil domains 7	NM_024562	-1.11264	-2.16241	1.00196e-08	7.24228e-07
7997099	SF3B3	splicing factor 3b, subunit 3, 130kDa	NM_012426	-1.07165	-2.10183	1.40926e-06	3.28798e-05
8001197	NETO2	neuropilin (NRP) and tolloid (TLL)-like 2	NM_018092	-1.4569	-2.74518	1.50976e-07	5.68875e-06
8001317	N4BP1	NEDD4 binding protein 1	NM_153029	-1.30071	-2.46351	2.8748e-10	6.55514e-08
8001748	SNORA50	small nucleolar RNA, H/ACA box 50	NR_002980	-1.018	-2.02511	2.57229e-05	0.000327729
8003068	MPHOSPH6	M-phase phosphoprotein 6	NM_005792	-1.17984	-2.26552	0.000917316	0.00602411
8003171	COTL1	coactosin-like 1 (Dictyostelium)	NM_021149	-1.1916	-2.28406	3.22193e-07	1.02389e-05
8004024	GP1BA	glycoprotein Ib (platelet), alpha polypeptide	NM_000173	-2.14758	-4.43085	0.00655622	0.0295397
8004247	C17orf49	chromosome 17 open reading frame 49	NM_001142798	-1.18185	-2.26868	5.17422e-08	2.4879e-06
8004671	KDM6B	lysine (K)-specific demethylase 6B	NM_001080424	-1.05503	-2.07776	1.73715e-07	6.31913e-06
8005097	HS3ST3B1	heparan sulfate (glucosamine) 3-O-sulfotransferase 3B1	NM_006041	-2.97202	-7.84637	3.25568e-12	2.75041e-09
8005202	SNORD49A	small nucleolar RNA, C/D box 49A	NR_002744	-1.16339	-2.23984	0.000369982	0.00290909
8005785	KSR1	kinase suppressor of ras 1	NM_014238	-1.81839	-3.52687	3.20887e-07	1.02268e-05
8005951	SNORD42B	small nucleolar RNA, C/D box 42B	NR_000013	-1.54602	-2.9201	3.12244e-07	9.99452e-06
8005953	SNORD4A	small nucleolar RNA, C/D box 4A	NR_000010	-1.61876	-3.07111	2.40623e-05	0.000311807
8005955	SNORD42A	small nucleolar RNA, C/D box 42A	NR_000014	-1.43796	-2.70937	0.000152869	0.00139832
8005957	SNORD4B	small nucleolar RNA, C/D box 4B	NR_000009	-1.44101	-2.71511	2.99481e-05	0.000372759
8006187	ATAD5	ATPase family, AAA domain containing 5	NM_024857	-1.31217	-2.48314	7.29042e-06	0.000120246
8006433	CCL2	chemokine (C-C motif) ligand 2	NM_002982	-4.88033	-29.4527	9.41611e-08	3.91477e-06
8006440	CCL7	chemokine (C-C motif) ligand 7	NM_006273	-2.14724	-4.4298	2.09141e-05	0.000280351
8006602	CCL4	chemokine (C-C motif) ligand 4	NM_002984	-1.51765	-2.86324	0.00242053	0.0132485
8006634	PIGW	phosphatidylinositol glycan anchor biosynthesis, class W //	NM_178517	-1.00284	-2.00395	9.34047e-05	0.000936928
8006715	TADA2L	transcriptional adaptor 2 (ADA2 homolog, yeast)-like	NM_001488	-1.06306	-2.08936	1.19317e-06	2.87647e-05
8007028	CASC3	cancer susceptibility candidate 3	NM_007359	-1.02895	-2.04054	1.61222e-07	5.97531e-06
8007084	RARA	retinoic acid receptor, alpha	NM_000964	-1.17332	-2.2553	1.73992e-07	6.31913e-06
8007757	FMNL1	formin-like 1	NM_005892	-1.18906	-2.28004	1.3064e-06	3.09369e-05
8009243	C17orf60	chromosome 17 open reading frame 60	NM_001085423	-1.05388	-2.07611	5.39002e-06	9.40715e-05
8009366	NOL11	nucleolar protein 11	NM_015462	-1.12046	-2.17416	3.95827e-06	7.35706e-05
8011093	SLC43A2	solute carrier family 43, member 2	NM_152346	-1.71307	-3.27857	2.50235e-05	0.000320685
8011826	C17orf87	chromosome 17 open reading frame 87	AY358809	-1.20718	-2.30885	0.000686372	0.00477464
8011832	NUP88	nucleoporin 88kDa	NM_002532	-1.04253	-2.05984	1.47029e-07	5.59723e-06
8012013	CLEC10A	C-type lectin domain family 10, member A	NM_182906	-1.45258	-2.73697	7.54477e-07	1.98189e-05
8012558	PIK3R5	phosphoinositide-3-kinase, regulatory subunit 5	NM_001142633	-1.25984	-2.39469	8.76996e-08	3.73746e-06
8014066	EVI2A	ecotropic viral integration site 2A	NM_001003927	-1.03792	-2.05327	0.000408781	0.00314703
8014160	CCL1	chemokine (C-C motif) ligand 1	NM_002981	-3.40769	-10.6125	2.46895e-05	0.000317489
8014233	SLFN11	schlafen family member 11	NM_001104587	-1.03824	-2.05371	2.8564e-06	5.64593e-05
8014361	CCL23	chemokine (C-C motif) ligand 23	NM_005064	-1.13152	-2.19089	0.000473193	0.00354182
8015031	CCR7	chemokine (C-C motif) receptor 7	NM_001838	-2.41091	-5.3181	5.98457e-10	1.11233e-07
8017133	SKA2	spindle and kinetochore associated complex subunit 2	NM_182620	-1.95374	-3.87377	3.48587e-08	1.81413e-06
8017344	LOC100129112	hypothetical protein LOC100129112	AK123839	-1.00477	-2.00662	0.000207379	0.00180016
8017621	POLG2	polymerase (DNA directed), gamma 2, accessory subunit	NM_007215	-1.23421	-2.35252	1.02474e-05	0.000158276
8017964	ABCA6	ATP-binding cassette, sub-family A (ABC1), member 6	NM_080284	-1.06302	-2.08929	6.60959e-05	0.000706088
8018189	CD300E	CD300e molecule	NM_181449	-1.41002	-2.6574	6.40066e-05	0.000686565
8018864	SOCS3	suppressor of cytokine signaling 3	NM_003955	-2.27495	-4.8398	1.75716e-11	8.8329e-09
8019877	SMCHD1	structural maintenance of chromosomes flexible hinge doma	NM_015295	-1.11762	-2.16988	6.44408e-05	0.000690554
8019885	SMCHD1	structural maintenance of chromosomes flexible hinge doma	NM_015295	-1.20307	-2.30229	2.83202e-05	0.000354692
8020068	ANKRD12	ankyrin repeat domain 12	NM_015208	-1.05153	-2.07273	0.0023425	0.0129012
8020702	TAF4B	TAF4b RNA polymerase II, TATA box binding protein (TBP)-as	NM_005640	-1.66219	-3.16497	1.95864e-05	0.000266264
8021365	ATP8B1	ATPase, class I, type 8B, member 1	NM_005603	-1.08495	-2.12129	4.30652e-06	7.85905e-05
8021623	SERPINB7	serpin peptidase inhibitor, clade B (ovalbumin), member	NM_003784	-1.33087	-2.51554	0.000234189	0.00198764
8021635	SERPINB2	serpin peptidase inhibitor, clade B (ovalbumin), mem	NM_001143818	-4.98967	-31.7717	2.71723e-09	2.84833e-07
8022118	EPB41L3	erythrocyte membrane protein band 4,1-like 3	NM_012307	-1.32516	-2.50561	5.86097e-07	1.61436e-05
8022393	PTPN2	protein tyrosine phosphatase, non-receptor type 2	NM_002828	-1.12041	-2.1741	7.56356e-05	0.000789853
8023043	PSTPIP2	proline-serine-threonine phosphatase interacting protein	NM_024430	-1.14369	-2.20945	9.52062e-06	0.000149134
8023259	SNORD58A	small nucleolar RNA, C/D box 58A	NR_002571	-1.42453	-2.68427	0.000134437	0.00126568
8023757	CD226	CD226 molecule	NM_006566	-3.60716	-12.1861	8.18963e-09	6.28952e-07
8024572	GNA15	guanine nucleotide binding protein (G protein), alpha 15 (	NM_002068	-1.15897	-2.23298	5.31587e-06	9.32407e-05
8024792	EBI3	Epstein-Barr virus induced 3	NM_005755	-1.71988	-3.29408	1.17676e-06	2.85389e-05
8025285	C19orf59	chromosome 19 open reading frame 59	NM_174918	-2.10903	-4.314	6.31047e-08	2.89425e-06
8026198	ZSWIM4	zinc finger, SWIM-type containing 4	NM_023072	-1.01192	-2.01659	1.43257e-05	0.000207066
8026272	IL27RA	interleukin 27 receptor, alpha	NM_004843	-1.04495	-2.06329	0.000138026	0.00128974
8027862	FFAR2	free fatty acid receptor 2	NM_005306	-1.35494	-2.55786	3.31998e-06	6.3632e-05
8028186	ZNF146	zinc finger protein 146	NM_007145	-1.08032	-2.11451	1.19249e-05	0.000179698
8028991	CYP2S1	cytochrome P450, family 2, subfamily S, polypeptide 1	NM_030622	-1.19621	-2.29137	4.02564e-06	7.45097e-05
8029465	BCL3	B-cell CLL/lymphoma 3	NM_005178	-1.59612	-3.02329	3.31168e-07	1.0466e-05
8030860	FPR2	formyl peptide receptor 2	NM_001462	-3.43631	-10.8251	9.77994e-11	3.04666e-08
8030866	FPR3	formyl peptide receptor 3	NM_002030	-2.20716	-4.61765	1.31237e-05	0.000193179
8031213	LILRA1	leukocyte immunoglobulin-like receptor, subfamily A (with	NM_006863	-2.86745	-7.29775	1.16062e-13	4.88529e-10
8031223	LILRB1	leukocyte immunoglobulin-like receptor, subfamily B (with	NM_006669	-1.91333	-3.76678	2.38043e-09	2.59453e-07
8031374	FCAR	Fc fragment of IgA, receptor for	NM_002000	-2.1963	-4.58303	1.01545e-06	2.54358e-05
8033257	C3	complement component 3	NM_000064	-2.16814	-4.49444	5.39301e-06	9.40715e-05
8033420	FCER2	Fc fragment of IgE, low affinity II, receptor for (CD23) /	NM_002002	-4.14497	-17.6913	1.14202e-08	7.99339e-07
8033445	CD209	CD209 molecule	NR_026692	-2.57308	-5.95081	2.48138e-11	1.1434e-08
8034097	LOC147727	hypothetical LOC147727	NR_024333	-1.21368	-2.31928	3.11644e-06	6.05175e-05
8034806	DDX39	DEAD (Asp-Glu-Ala-Asp) box polypeptide 39	NM_005804	-1.17402	-2.2564	3.18802e-06	6.16909e-05
8034851	EMR3	egf-like module containing, mucin-like, hormone receptor-li	NM_032571	-1.42609	-2.68717	0.010481	0.0434933
8035351	JAK3	Janus kinase 3	NM_000215	-1.05241	-2.07398	3.93629e-05	0.000462118
8035896	TSHZ3	teashirt zinc finger homeobox 3	NM_020856	-1.05573	-2.07877	3.03735e-06	5.92939e-05
8036136	TMEM149	transmembrane protein 149	NM_024660	-1.76134	-3.39013	1.29992e-06	3.08163e-05
8037123	POU2F2	POU class 2 homeobox 2	NM_002698	-1.12473	-2.18061	7.39568e-09	5.82126e-07
8038824	SIGLEC10	sialic acid binding Ig-like lectin 10	NM_033130	-2.22433	-4.67294	2.62542e-07	8.8293e-06
8038899	FPR1	formyl peptide receptor 1	NM_002029	-2.85059	-7.21293	4.73556e-07	1.36738e-05
8038925	ZNF615	zinc finger protein 615	NM_198480	-1.03442	-2.04828	0.000331447	0.00265422
8039096	NLRP12	NLR family, pyrin domain containing 12	NM_144687	-1.05662	-2.08006	0.00129304	0.0079725
8039212	LILRB2	leukocyte immunoglobulin-like receptor, subfamily B (with	NM_005874	-1.96643	-3.90801	6.24342e-09	5.11451e-07
8039453	TMEM150B	transmembrane protein 150B	NM_001085488	-1.3344	-2.52171	1.47193e-06	3.39513e-05
8041447	CRIM1	cysteine rich transmembrane BMP regulator 1 (chordin-like)	NM_016441	-2.14109	-4.41096	1.05062e-06	2.61684e-05
8042503	MXD1	MAX dimerization protein 1	NM_002357	-1.3595	-2.56596	4.24746e-07	1.27643e-05
8042811	TET3	tet oncogene family member 3	NM_144993	-1.03355	-2.04706	2.01829e-07	7.13108e-06
8043413	RPIA	ribose 5-phosphate isomerase A	NM_144563	-1.01799	-2.0251	1.27809e-07	5.02913e-06
8043981	IL1R2	interleukin 1 receptor, type II	NM_004633	-1.77496	-3.4223	0.0123919	0.0499243
8044473	POLR1B	polymerase (RNA) I polypeptide B, 128kDa	NM_019014	-1.31975	-2.49623	6.91843e-08	3.07273e-06
8044745	DDX18	DEAD (Asp-Glu-Ala-Asp) box polypeptide 18	NM_006773	-1.24981	-2.37811	7.2714e-08	3.18473e-06
8045587	ACVR2A	activin A receptor, type IIA	NM_001616	-1.81334	-3.51456	9.36761e-06	0.000147534
8046003	GCA	grancalcin, EF-hand calcium binding protein	NM_012198	-1.38131	-2.60505	5.56043e-05	0.000617398
8046695	ITGA4	integrin, alpha 4 (antigen CD49D, alpha 4 subunit of VLA-4	NM_000885	-1.15366	-2.22477	0.00296811	0.015522
8046804	NUP35	nucleoporin 35kDa	NM_138285	-1.21629	-2.32349	1.43787e-05	0.00020759
8048227	IL8RB	interleukin 8 receptor, beta	NM_001557	-1.56705	-2.96297	0.000210584	0.00182297
8048411	TTLL4	tubulin tyrosine ligase-like family, member 4	NM_014640	-1.04098	-2.05762	6.36761e-07	1.72385e-05
8048717	SGPP2	sphingosine-1-phosphate phosphotase 2	NM_152386	-1.82963	-3.55446	1.81224e-06	3.98045e-05
8048864	CCL20	chemokine (C-C motif) ligand 20	NM_004591	-2.32613	-5.01458	9.30497e-09	6.90629e-07
8049722	GPR35	G protein-coupled receptor 35	NM_005301	-1.16223	-2.23804	1.34327e-10	3.66796e-08
8051396	NLRC4	NLR family, CARD domain containing 4	NM_021209	-1.10099	-2.14503	1.28255e-06	3.05025e-05
8054712	IL1A	interleukin 1, alpha	NM_000575	-1.50949	-2.84709	0.000223919	0.00191888
8054722	IL1B	interleukin 1, beta	NM_000576	-4.65578	-25.2075	3.07446e-10	6.70359e-08
8054731	IL1F8	interleukin 1 family, member 8 (eta)	NM_014438	-2.69992	-6.49767	0.000264427	0.00219707
8055606	GTDC1	glycosyltransferase-like domain containing 1	NM_001006636	-1.0136	-2.01894	2.87926e-06	5.66578e-05
8057736	TMEM194B	transmembrane protein 194B	NM_001142645	-1.02445	-2.03418	0.00243402	0.0133093
8057887	STK17B	serine/threonine kinase 17b	NM_004226	-2.04527	-4.1275	1.84472e-08	1.1429e-06
8058509	PLEKHM3	pleckstrin homology domain containing, family M, memb	NM_001080475	-1.29625	-2.45589	6.41468e-08	2.9314e-06
8058512	PLEKHM3	pleckstrin homology domain containing, family M, memb	NM_001080475	-1.24959	-2.37774	4.7059e-07	1.36312e-05
8059413	DOCK10	dedicator of cytokinesis 10	NM_014689	-1.4094	-2.65627	1.56054e-06	3.53655e-05
8059565	PID1	phosphotyrosine interaction domain containing 1	NM_017933	-4.04758	-16.5365	7.13073e-07	1.90021e-05
8059580	DNER	delta/notch-like EGF repeat containing	NM_139072	-3.33123	-10.0647	1.01466e-07	4.19482e-06
8059708	SNORA75	small nucleolar RNA, H/ACA box 75	NR_002921	-1.0117	-2.01629	0.00314857	0.0162711
8059710	SNORD20	small nucleolar RNA, C/D box 20	NR_002908	-1.29022	-2.44565	0.00281384	0.0149177
8059770	TIGD1	tigger transposable element derived 1	NM_145702	-1.07992	-2.11392	4.18817e-05	0.00048729
8059996	PER2	period homolog 2 (Drosophila)	NM_022817	-1.0237	-2.03312	1.31345e-06	3.10704e-05
8061668	HCK	hemopoietic cell kinase	NM_002110	-1.39538	-2.63057	4.54094e-07	1.33205e-05
8063345	SNORD12C	small nucleolar RNA, C/D box 12C	NR_002433	-1.16937	-2.24914	0.000201218	0.00175765
8063497	CASS4	Cas scaffolding protein family member 4	NM_020356	-2.81793	-7.05152	5.3853e-09	4.63471e-07
8064375	SRXN1	sulfiredoxin 1 homolog (S, cerevisiae)	NM_080725	-1.19115	-2.28335	5.91202e-06	0.000101523
8064382	SRXN1	sulfiredoxin 1 homolog (S, cerevisiae)	AK125343	-1.96522	-3.90472	4.55014e-09	4.09106e-07
8065359	CD93	CD93 molecule	NM_012072	-1.36089	-2.56844	0.00196412	0.0111821
8066266	MAFB	v-maf musculoaponeurotic fibrosarcoma oncogene homolog B (a	NM_005461	-1.27806	-2.42513	2.27739e-06	4.752e-05
8066431	ADA	adenosine deaminase	NM_000022	-1.45987	-2.75083	8.67364e-05	0.000878807
8066668	NCOA5	nuclear receptor coactivator 5	NM_020967	-1.03479	-2.04881	4.8475e-08	2.36682e-06
8067113	ZNF217	zinc finger protein 217	NM_006526	-1.1473	-2.21499	3.26325e-08	1.74146e-06
8068100	NCRNA00189	non-protein coding RNA 189	AF490769	-1.61487	-3.06283	0.000910976	0.00599137
8068105	BACH1	BTB and CNC homology 1, basic leucine zipper transcription	NR_027655	-1.22963	-2.34506	4.29031e-06	7.83592e-05
8068120	C21orf41	chromosome 21 open reading frame 41	AY081145	-1.68453	-3.21437	0.000355662	0.00281753
8068583	KCNJ15	potassium inwardly-rectifying channel, subfamily J, membe	NM_002243	-2.73842	-6.67341	8.62763e-05	0.000874947
8068593	ETS2	v-ets erythroblastosis virus E26 oncogene homolog 2 (avian)	NM_005239	-2.67248	-6.37524	5.22681e-09	4.55144e-07
8068761	ABCG1	ATP-binding cassette, sub-family G (WHITE), member 1	NM_207627	-1.00554	-2.0077	0.000428539	0.00326168
8069541	SAMSN1	SAM domain, SH3 domain and nuclear localization signals 1	NM_022136	-2.98307	-7.90668	4.81079e-07	1.38548e-05
8069574	C21orf91	chromosome 21 open reading frame 91	NM_001100420	-1.58027	-2.99026	2.49693e-07	8.51439e-06
8070194	RUNX1	runt-related transcription factor 1	NM_001001890	-1.75971	-3.38631	8.218e-10	1.27109e-07
8070720	ICOSLG	inducible T-cell co-stimulator ligand	NM_015259	-1.00792	-2.01101	9.32533e-05	0.000935833
8071899	ADORA2A	adenosine A2a receptor	NM_000675	-1.13024	-2.18894	2.49697e-06	5.09483e-05
8072108	ASPHD2	aspartate beta-hydroxylase domain containing 2	NM_020437	-1.06607	-2.09373	2.72043e-06	5.43054e-05
8072757	CSF2RB	colony stimulating factor 2 receptor, beta, low-affinity	NM_000395	-1.82801	-3.55047	1.08378e-10	3.19615e-08
8076463	RRP7B	ribosomal RNA processing 7 homolog B (S, cerevisiae)	BC014647	-1.30644	-2.4733	0.000842405	0.00561891
8078529	STAC	SH3 and cysteine rich domain	NM_003149	-1.79451	-3.46898	0.000219728	0.0018903
8080344	STAB1	stabilin 1	NM_015136	-1.58993	-3.01034	0.0015205	0.00906236
8080781	PXK	PX domain containing serine/threonine kinase	NM_017771	-1.63791	-3.11215	3.81574e-09	3.63778e-07
8081241	C3orf26	chromosome 3 open reading frame 26	BC006512	-1.08557	-2.12221	1.92206e-05	0.000262259
8081386	NFKBIZ	nuclear factor of kappa light polypeptide gene enhancer i	NM_031419	-1.92935	-3.80883	5.09056e-08	2.453e-06
8082673	ACPP	acid phosphatase, prostate	NM_001099	-2.46854	-5.53484	9.69135e-11	3.04666e-08
8083594	PTX3	pentraxin-related gene, rapidly induced by IL-1 beta	NM_002852	-1.30718	-2.47458	7.73733e-06	0.000126205
8083876	SKIL	SKI-like oncogene	NM_005414	-1.33428	-2.5215	1.47225e-05	0.000210629
8084739	FLJ42393	hypothetical LOC401105	NR_024413	-1.05964	-2.08442	0.00267014	0.0143425
8084794	IL1RAP	interleukin 1 receptor accessory protein	NM_002182	-2.64803	-6.2681	3.42472e-10	7.21408e-08
8085206	CAMK1	calcium/calmodulin-dependent protein kinase I	NM_003656	-1.76317	-3.39442	3.75352e-09	3.60958e-07
8086517	CDCP1	CUB domain containing protein 1	NM_022842	-1.00324	-2.00449	0.00102264	0.00659824
8086600	CCR1	chemokine (C-C motif) receptor 1	NM_001295	-1.15308	-2.22387	3.97602e-07	1.20303e-05
8087254	IMPDH2	IMP (inosine monophosphate) dehydrogenase 2	NM_000884	-1.05941	-2.08409	0.000136595	0.00127909
8087739	CISH	cytokine inducible SH2-containing protein	NM_013324	-1.23583	-2.35516	3.32225e-08	1.76215e-06
8087935	NT5DC2	5'-nucleotidase domain containing 2	NM_022908	-1.28353	-2.43433	3.16864e-05	0.000388899
8088180	WNT5A	wingless-type MMTV integration site family, member 5A	NM_003392	-1.6836	-3.21228	1.58706e-07	5.91948e-06
8089771	CD80	CD80 molecule	NM_005191	-1.99766	-3.99352	2.7503e-05	0.000346616
8090448	RUVBL1	RuvB-like 1 (E, coli)	NM_003707	-1.33339	-2.51993	1.54798e-07	5.79325e-06
8090893	MSL2	male-specific lethal 2 homolog (Drosophila)	NM_018133	-1.00158	-2.00218	6.98192e-09	5.57495e-07
8090898	STAG1	stromal antigen 1	NM_005862	-1.07073	-2.1005	3.54785e-05	0.000426243
8091243	PCOLCE2	procollagen C-endopeptidase enhancer 2	NM_013363	-1.41445	-2.66558	0.00081492	0.00548187
8091327	PLSCR1	phospholipid scramblase 1	NM_021105	-1.59745	-3.02608	5.30062e-06	9.31208e-05
8092348	LAMP3	lysosomal-associated membrane protein 3	NM_014398	-2.0351	-4.0985	0.00120396	0.00753086
8092726	CLDN1	claudin 1	NM_021101	-1.31969	-2.49612	8.22997e-05	0.000845081
8092765	C3orf59	chromosome 3 open reading frame 59	NM_178496	-1.41738	-2.67099	1.94911e-05	0.000265294
8094228	BST1	bone marrow stromal cell antigen 1	NM_004334	-1.19533	-2.28997	2.18174e-08	1.28741e-06
8095680	IL8	interleukin 8	NM_000584	-2.84915	-7.20576	6.72188e-08	3.01571e-06
8095688	CXCL6	chemokine (C-X-C motif) ligand 6 (granulocyte chemotactic	NM_002993	-1.01662	-2.02318	3.85687e-05	0.000454482
8095697	CXCL1	chemokine (C-X-C motif) ligand 1 (melanoma growth stimulat	NM_001511	-3.2066	-9.23174	6.96405e-10	1.20337e-07
8095728	EREG	epiregulin	NM_001432	-3.0883	-8.50493	3.3989e-07	1.06641e-05
8095751	DKFZP564O0823	prostatic androgen-repressed message-1	NM_015393	-2.54922	-5.85319	4.18877e-06	7.68857e-05
8096602	DAPP1	dual adaptor of phosphotyrosine and 3-phosphoinositides //	NM_014395	-1.09926	-2.14245	1.86734e-05	0.000256374
8096635	NFKB1	nuclear factor of kappa light polypeptide gene enhancer in	NM_003998	-1.29462	-2.45312	1.37536e-08	9.13522e-07
8096669	TET2	tet oncogene family member 2	NM_017628	-1.19419	-2.28816	0.000127678	0.00121409
8096675	TET2	tet oncogene family member 2	NM_001127208	-1.84222	-3.58561	2.74213e-08	1.57125e-06
8097679	LSM6	LSM6 homolog, U6 small nuclear RNA associated (S, cerevisia	NM_007080	-1.17843	-2.26331	9.55559e-05	0.000953317
8097792	SNORD73A	small nucleolar RNA, C/D box 73A	NR_000007	-1.46845	-2.76724	0.000827748	0.00554792
8097867	KIAA0922	KIAA0922	NM_015196	-1.21259	-2.31754	3.95048e-06	7.34876e-05
8097903	TLR2	toll-like receptor 2	NM_003264	-2.40128	-5.28272	1.30694e-07	5.12128e-06
8099107	LYAR	Ly1 antibody reactive homolog (mouse)	NM_017816	-1.22903	-2.3441	4.58555e-06	8.23909e-05
8099506	TAPT1	transmembrane anterior posterior transformation 1	NM_153365	-1.52445	-2.87677	8.09126e-09	6.23563e-07
8100971	PPBP	pro-platelet basic protein (chemokine (C-X-C motif) ligand	NM_002704	-6.42368	-85.8462	7.96906e-09	6.16292e-07
8100977	CXCL5	chemokine (C-X-C motif) ligand 5	NM_002994	-4.76596	-27.2081	7.22531e-08	3.18346e-06
8100984	CXCL3	chemokine (C-X-C motif) ligand 3	NM_002090	-2.19999	-4.59475	1.13938e-08	7.99339e-07
8100994	CXCL2	chemokine (C-X-C motif) ligand 2	NM_002089	-3.31961	-9.98393	8.77312e-09	6.56548e-07
8101126	CXCL10	chemokine (C-X-C motif) ligand 10	NM_001565	-1.44559	-2.72375	0.00446224	0.0216343
8101429	PLAC8	placenta-specific 8	NM_016619	-1.80379	-3.49136	1.22748e-05	0.000183442
8101449	HPSE	heparanase	NM_001098540	-2.71203	-6.55243	1.68073e-08	1.05777e-06
8102594	TNIP3	TNFAIP3 interacting protein 3	NM_024873	-5.06194	-33.4039	8.48656e-11	2.80158e-08
8102751	SCLT1	sodium channel and clathrin linker 1	NM_144643	-1.08027	-2.11443	0.000113942	0.00109957
8102800	SLC7A11	solute carrier family 7, (cationic amino acid transporte	NM_014331	-1.93785	-3.83134	5.17504e-07	1.47203e-05
8103535	GK3P	glycerol kinase 3 pseudogene	NR_026575	-1.30016	-2.46257	1.4105e-05	0.000204306
8104570	FAM105A	family with sequence similarity 105, member A	NM_019018	-2.0097	-4.02699	9.54668e-06	0.000149371
8104825	BXDC2	brix domain containing 2	NM_018321	-1.22774	-2.34199	4.03495e-06	7.46196e-05
8104901	IL7R	interleukin 7 receptor	NM_002185	-5.64778	-50.1363	5.62575e-09	4.78579e-07
8105481	GAPT	GRB2-binding adaptor protein, transmembrane	NM_152687	-3.74419	-13.4003	3.04074e-07	9.86621e-06
8106743	VCAN	versican	NM_004385	-5.81869	-56.4416	2.18206e-08	1.28741e-06
8107520	TNFAIP8	tumor necrosis factor, alpha-induced protein 8	NM_014350	-1.24416	-2.3688	4.2586e-06	7.79088e-05
8107706	LMNB1	lamin B1	NM_005573	-1.06165	-2.08732	5.12821e-06	9.08278e-05
8107909	SLC22A4	solute carrier family 22 (organic cation/ergothioneine t	NM_003059	-1.19973	-2.29696	2.47538e-07	8.48844e-06
8108217	TGFBI	transforming growth factor, beta-induced, 68kDa	NM_000358	-1.42962	-2.69376	0.0114621	0.0467833
8108873	ARHGAP26	Rho GTPase activating protein 26	NM_015071	-1.23575	-2.35504	4.29207e-07	1.28286e-05
8109843	DOCK2	dedicator of cytokinesis 2	NM_004946	-1.03715	-2.05217	2.04361e-06	4.38759e-05
8112139	IL6ST	interleukin 6 signal transducer (gp130, oncostatin M recep	NM_002184	-1.00142	-2.00197	0.000222213	0.00190871
8112428	CD180	CD180 molecule	NM_005582	-2.29132	-4.89504	2.09751e-05	0.000280954
8112615	ENC1	ectodermal-neural cortex (with BTB-like domain)	NM_003633	-1.89895	-3.72941	1.7177e-06	3.79922e-05
8112940	SSBP2	single-stranded DNA binding protein 2	NM_012446	-2.03551	-4.09968	3.01789e-09	3.09596e-07
8113358	ST8SIA4	ST8 alpha-N-acetyl-neuraminide alpha-2,8-sialyltransfera	NM_005668	-1.9344	-3.8222	8.28773e-07	2.13895e-05
8114010	IRF1	interferon regulatory factor 1	NM_002198	-1.4545	-2.74061	7.34642e-07	1.94651e-05
8114536	TMEM173	transmembrane protein 173	NM_198282	-1.16536	-2.24289	1.40069e-06	3.27489e-05
8114612	CD14	CD14 molecule	NM_000591	-1.07393	-2.10515	0.00222589	0.0123855
8114964	SPINK1	serine peptidase inhibitor, Kazal type 1	NM_003122	-2.57821	-5.97199	1.31636e-06	3.1106e-05
8115076	CSF1R	colony stimulating factor 1 receptor	NM_005211	-2.33081	-5.03087	3.74754e-10	7.74654e-08
8115210	TNIP1	TNFAIP3 interacting protein 1	NM_006058	-1.86915	-3.65318	1.34748e-08	8.97849e-07
8115410	GEMIN5	gem (nuclear organelle) associated protein 5	NM_015465	-1.06922	-2.09829	7.14038e-07	1.90049e-05
8116559	IRF4	interferon regulatory factor 4	NM_002460	-1.26913	-2.41016	1.16064e-06	2.82409e-05
8116760	RIOK1	RIO kinase 1 (yeast)	NM_031480	-1.0824	-2.11755	3.73557e-08	1.91258e-06
8117106	RNF144B	ring finger protein 144B	NM_182757	-1.76038	-3.38787	7.37136e-09	5.82126e-07
8119052	PNPLA1	patatin-like phospholipase domain containing 1	NM_173676	-1.079	-2.11257	5.29048e-05	0.000591881
8120967	NT5E	5'-nucleotidase, ecto (CD73)	NM_002526	-1.06118	-2.08664	0.00401313	0.0198308
8121257	PRDM1	PR domain containing 1, with ZNF domain	NM_001198	-1.18996	-2.28146	4.27562e-07	1.28141e-05
8121319	SOBP	sine oculis binding protein homolog (Drosophila)	NM_018013	-1.5158	-2.85957	9.77278e-06	0.00015251
8121563	MARCKS	myristoylated alanine-rich protein kinase C substrate	NM_002356	-1.19887	-2.29559	1.82516e-05	0.000251519
8122013	L3MBTL3	l(3)mbt-like 3 (Drosophila)	NM_032438	-1.15492	-2.22673	3.79111e-09	3.62995e-07
8122144	SNORA33	small nucleolar RNA, H/ACA box 33	NR_002436	-1.4932	-2.81512	6.64175e-06	0.000111941
8122265	TNFAIP3	tumor necrosis factor, alpha-induced protein 3	NM_006290	-1.38871	-2.61844	6.31041e-07	1.71611e-05
8122660	UST	uronyl-2-sulfotransferase	NM_005715	-1.36128	-2.56912	0.000130719	0.00123769
8122827	C6orf97	chromosome 6 open reading frame 97	NM_025059	-1.13227	-2.19203	0.00137006	0.00835485
8124280	FAM65B	family with sequence similarity 65, member B	NM_014722	-2.32271	-5.00269	5.47815e-09	4.67822e-07
8125436	HLA-DRB5	major histocompatibility complex, class II, DR beta 5 /	NM_002125	-1.04816	-2.06789	0.00968172	0.0407188
8125919	FKBP5	FK506 binding protein 5	NM_001145775	-2.39298	-5.25243	2.40821e-12	2.38049e-09
8126303	TREM1	triggering receptor expressed on myeloid cells 1	NM_018643	-2.23444	-4.7058	0.00120705	0.00754807
8126666	NFKBIE	nuclear factor of kappa light polypeptide gene enhancer i	NM_004556	-1.06663	-2.09454	2.60968e-05	0.000331538
8127534	C6orf150	chromosome 6 open reading frame 150	NM_138441	-1.11173	-2.16105	6.75011e-06	0.000113535
8127544	EEF1A1	eukaryotic translation elongation factor 1 alpha 1	NM_001402	-1.015	-2.0209	6.16041e-05	0.000668191
8127989	SNORD50B	small nucleolar RNA, C/D box 50B	NR_003044	-1.24177	-2.36488	0.00118216	0.00742146
8129627	VNN3	vanin 3	NM_078625	-1.17815	-2.26286	0.000442012	0.00333894
8130580	SNORA29	small nucleolar RNA, H/ACA box 29	NR_002965	-1.19956	-2.2967	0.00024297	0.00205036
8131583	BZW2	basic leucine zipper and W2 domains 2	NM_001159767	-1.055	-2.07771	7.43911e-06	0.000122242
8131614	AHR	aryl hydrocarbon receptor	NM_001621	-1.15522	-2.22719	1.98244e-07	7.02685e-06
8131666	ITGB8	integrin, beta 8	NM_002214	-1.02159	-2.03016	0.0075078	0.0330069
8131709	SP4	Sp4 transcription factor	NM_003112	-1.14475	-2.21107	3.81166e-06	7.12046e-05
8131803	IL6	interleukin 6 (interferon, beta 2)	NM_000600	-2.87696	-7.34601	2.8466e-06	5.63697e-05
8131996	CREB5	cAMP responsive element binding protein 5	NM_182898	-1.16476	-2.24196	5.73163e-07	1.58695e-05
8132347	GPR141	G protein-coupled receptor 141	NM_181791	-1.19688	-2.29243	0.000503387	0.00372564
8133155	TPST1	tyrosylprotein sulfotransferase 1	NM_003596	-1.05118	-2.07222	0.000820812	0.00551313
8133442	LAT2	linker for activation of T cells family, member 2	NM_032464	-1.33151	-2.51666	6.99232e-07	1.86783e-05
8133662	RHBDD2	rhomboid domain containing 2	NM_001040457	-2.4608	-5.50523	2.27569e-06	4.752e-05
8133670	POR	P450 (cytochrome) oxidoreductase	NM_000941	-1.23539	-2.35445	0.000446596	0.00336552
8133688	SNORA14A	small nucleolar RNA, H/ACA box 14A	NR_002955	-1.14196	-2.2068	0.00168524	0.00985305
8135069	SERPINE1	serpin peptidase inhibitor, clade E (nexin, plasminogen	NM_000602	-2.39603	-5.26354	1.32904e-07	5.18444e-06
8135718	ING3	inhibitor of growth family, member 3	NM_019071	-1.04982	-2.07027	1.03804e-05	0.000159996
8136401	NUP205	nucleoporin 205kDa	NM_015135	-1.04793	-2.06756	1.0383e-07	4.25852e-06
8136662	MGAM	maltase-glucoamylase (alpha-glucosidase)	NM_004668	-2.48947	-5.61571	6.57295e-12	3.92921e-09
8137680	ADAP1	ArfGAP with dual PH domains 1	NM_006869	-1.73677	-3.33289	1.72973e-06	3.81817e-05
8138542	IL6	interleukin 6 (interferon, beta 2)	NM_000600	-1.02463	-2.03444	0.000266945	0.00221345
8139100	TARP	TCR gamma alternate reading frame protein	M30894	-2.66917	-6.36063	1.6834e-08	1.05777e-06
8139207	INHBA	inhibin, beta A	NM_002192	-2.62641	-6.17485	2.11408e-08	1.26035e-06
8139433	MYO1G	myosin IG	NM_033054	-2.01964	-4.05482	7.16311e-10	1.21872e-07
8139456	SNORA9	small nucleolar RNA, H/ACA box 9	NR_002952	-1.01848	-2.02578	0.00223168	0.0124146
8139482	SNORA5A	small nucleolar RNA, H/ACA box 5A	NR_002919	-1.32466	-2.50473	0.000689455	0.00478787
8140319	HIP1	huntingtin interacting protein 1	NM_005338	-2.68003	-6.4087	4.44669e-09	4.01436e-07
8140367	CCL24	chemokine (C-C motif) ligand 24	NM_002991	-6.38515	-83.5839	9.78141e-10	1.48182e-07
8140463	FGL2	fibrinogen-like 2	NM_006682	-3.16068	-8.94253	6.14594e-12	3.88388e-09
8140468	PION	pigeon homolog (Drosophila)	NM_017439	-1.10128	-2.14544	3.07705e-05	0.000380002
8140478	PION	pigeon homolog (Drosophila)	NM_017439	-1.22219	-2.33301	1.14473e-05	0.000173657
8140840	STEAP4	STEAP family member 4	NM_024636	-2.69036	-6.45477	0.000100666	0.000993104
8141016	TFPI2	tissue factor pathway inhibitor 2	NM_006528	-1.17249	-2.254	0.00891171	0.0380081
8141094	PDK4	pyruvate dehydrogenase kinase, isozyme 4	NM_002612	-1.76611	-3.40136	1.35475e-05	0.000198177
8141395	MCM7	minichromosome maintenance complex component 7	NM_005916	-1.11345	-2.16362	0.00123127	0.00767534
8142061	PUS7	pseudouridylate synthase 7 homolog (S, cerevisiae)	NM_019042	-1.34127	-2.53374	3.15936e-05	0.000387999
8142345	DOCK4	dedicator of cytokinesis 4	NM_014705	-1.04255	-2.05987	2.4072e-06	4.96665e-05
8143471	CLEC5A	C-type lectin domain family 5, member A	NM_013252	-3.26482	-9.61189	7.88375e-07	2.05871e-05
8144378	AGPAT5	1-acylglycerol-3-phosphate O-acyltransferase 5 (lysophosp	NM_018361	-1.03644	-2.05116	3.66922e-07	1.13302e-05
8145291	SLC25A37	solute carrier family 25, member 37	AF495725	-1.1404	-2.20442	8.184e-05	0.000840751
8146092	IDO1	indoleamine 2,3-dioxygenase 1	NM_002164	-3.90454	-14.9756	1.95307e-08	1.18848e-06
8146500	LYN	v-yes-1 Yamaguchi sarcoma viral related oncogene homolog	NM_002350	-1.1934	-2.28691	4.22496e-09	3.90994e-07
8146685	RRS1	RRS1 ribosome biogenesis regulator homolog (S, cerevisiae)	NM_015169	-1.46629	-2.76309	6.43015e-07	1.7323e-05
8147112	CA13	carbonic anhydrase XIII	NM_198584	-1.22865	-2.34348	1.05241e-07	4.28701e-06
8148304	TRIB1	tribbles homolog 1 (Drosophila)	NM_025195	-1.06678	-2.09475	1.20144e-06	2.88842e-05
8148317	MYC	v-myc myelocytomatosis viral oncogene homolog (avian)	NM_002467	-2.13542	-4.39364	7.12051e-06	0.000118073
8149574	CSGALNACT1	chondroitin sulfate N-acetylgalactosaminyltransferase	NM_018371	-1.07426	-2.10564	0.00546536	0.0255404
8149638	DOK2	docking protein 2, 56kDa	NM_003974	-1.80003	-3.48227	8.8143e-08	3.74193e-06
8151074	PDE7A	phosphodiesterase 7A	NM_002603	-1.47321	-2.7764	5.64052e-08	2.62647e-06
8151334	MSC	musculin (activated B-cell factor-1)	NM_005098	-1.47647	-2.78267	3.34164e-06	6.38445e-05
8152340	NUDCD1	NudC domain containing 1	NM_001128211	-1.13048	-2.18932	1.05782e-05	0.000162592
8152453	TRPS1	trichorhinophalangeal syndrome I	NM_014112	-1.26577	-2.40455	7.00564e-05	0.000741391
8152491	EXT1	exostoses (multiple) 1	NM_000127	-1.30609	-2.4727	5.97273e-06	0.000102483
8156060	TLE4	transducin-like enhancer of split 4 (E(sp1) homolog, Drosop	NM_007005	-1.19474	-2.28904	1.61283e-07	5.97531e-06
8156126	RMI1	RMI1, RecQ mediated genome instability 1, homolog (S, cerev	NM_024945	-1.37961	-2.60198	1.81092e-06	3.98045e-05
8157534	CEP110	centrosomal protein 110kDa	NM_007018	-1.56008	-2.9487	4.92163e-05	0.000557382
8158714	EXOSC2	exosome component 2	NM_014285	-1.34423	-2.53894	8.45027e-07	2.16323e-05
8158998	SNORD36C	small nucleolar RNA, C/D box 36C	NR_000016	-1.15894	-2.23293	0.00348135	0.0176162
8159006	SNORD36B	small nucleolar RNA, C/D box 36B	NR_000017	-1.08004	-2.1141	0.000183833	0.00162809
8159854	KIAA0020	KIAA0020	NM_014878	-1.23618	-2.35574	0.000114766	0.00110654
8159900	GLIS3	GLIS family zinc finger 3	NM_152629	-1.32051	-2.49754	1.37938e-05	0.000200585
8160521	MOBKL2B	MOB1, Mps One Binder kinase activator-like 2B (yeast) //	NM_024761	-1.1301	-2.18873	6.78436e-06	0.000113938
8160670	AQP3	aquaporin 3 (Gill blood group)	NM_004925	-1.44218	-2.71731	2.06066e-06	4.4079e-05
8162236	SEMA4D	sema domain, immunoglobulin domain (Ig), transmembrane do	NM_006378	-1.89671	-3.72362	1.19387e-06	2.87647e-05
8163002	KLF4	Kruppel-like factor 4 (gut)	NM_004235	-1.2207	-2.33061	1.46228e-05	0.000209473
8163063	CTNNAL1	catenin (cadherin-associated protein), alpha-like 1	NM_003798	-1.7818	-3.43856	9.54927e-06	0.000149371
8163825	TRAF1	TNF receptor-associated factor 1	NM_005658	-1.13806	-2.20084	0.000455637	0.00342782
8164918	SLC2A6	solute carrier family 2 (facilitated glucose transporter)	NM_017585	-1.21764	-2.32565	2.82714e-05	0.000354482
8165011	FCN1	ficolin (collagen/fibrinogen domain containing) 1	NM_002003	-3.25228	-9.52869	6.42877e-08	2.93178e-06
8165217	NOTCH1	Notch homolog 1, translocation-associated (Drosophila) //	NM_017617	-1.13484	-2.19594	2.98861e-06	5.85201e-05
8165911	TBL1X	transducin (beta)-like 1X-linked	NM_005647	-1.52041	-2.86873	4.44209e-07	1.31175e-05
8165947	WWC3	WWC family member 3	NM_015691	-1.09737	-2.13964	8.40012e-05	0.000858567
8166065	TLR8	toll-like receptor 8	NM_138636	-1.11223	-2.1618	1.58855e-06	3.58161e-05
8167185	TIMP1	TIMP metallopeptidase inhibitor 1	NM_003254	-1.26178	-2.39791	1.20619e-06	2.8967e-05
8171896	CXorf21	chromosome X open reading frame 21	BC020611	-1.44443	-2.72155	6.19764e-07	1.69234e-05
8172088	BCOR	BCL6 co-repressor	NM_001123385	-1.3667	-2.5788	3.74764e-08	1.91432e-06
8172220	NDP	Norrie disease (pseudoglioma)	NM_000266	-2.34848	-5.09287	1.02539e-07	4.22339e-06
8172333	CFP	complement factor properdin	NM_002621	-1.11345	-2.16363	0.000789338	0.00534719
8172905	HSD17B10	hydroxysteroid (17-beta) dehydrogenase 10	NM_004493	-1.05614	-2.07935	4.45365e-05	0.000513854
8173503	RGAG4	retrotransposon gag domain containing 4	NM_001024455	-1.27298	-2.4166	1.04489e-07	4.27188e-06
8173766	BRWD3	bromodomain and WD repeat domain containing 3	NM_153252	-1.11264	-2.16241	6.9563e-05	0.000737228
8175432	SNORD61	small nucleolar RNA, C/D box 61	NR_002735	-1.17995	-2.26569	0.000662166	0.00464061
7905067	HIST2H4A	histone cluster 2, H4a	NM_003548	-1.0535	-2.07556	0.000169427	0.00151962
7905079	HIST2H2AA3	histone cluster 2, H2aa3	NM_003516	-1.21525	-2.32181	0.000138426	0.00129186
7919619	HIST2H2AA3	histone cluster 2, H2aa3	NM_003516	-1.21525	-2.32181	0.000138426	0.00129186
7919627	HIST2H4A	histone cluster 2, H4a	NM_003548	-1.0535	-2.07556	0.000169427	0.00151962
7926403	FAM23A	family with sequence similarity 23, member A	NM_001098844	-1.66588	-3.17308	5.03633e-09	4.47363e-07
7926410	MRC1	mannose receptor, C type 1	NM_002438	-1.53687	-2.90165	2.8997e-08	1.60741e-06
7926445	FAM23A	family with sequence similarity 23, member A	NM_001098844	-1.66588	-3.17308	5.03633e-09	4.47363e-07
7926451	MRC1	mannose receptor, C type 1	NM_002438	-1.53687	-2.90165	2.8997e-08	1.60741e-06
7933084	NAMPT	nicotinamide phosphoribosyltransferase	NM_005746	-1.67883	-3.20167	1.44868e-08	9.43243e-07
7982204	HMGN2	high-mobility group nucleosomal binding domain 2	NM_005517	-1.03934	-2.05529	6.79986e-06	0.000114112
7991762	HBA1	hemoglobin, alpha 1	NM_000558	-1.12926	-2.18747	0.000963224	0.00627159
7991766	HBA1	hemoglobin, alpha 1	NM_000558	-1.12926	-2.18747	0.000963224	0.00627159
8000409	HMGN2	high-mobility group nucleosomal binding domain 2	NM_005517	-1.04496	-2.06331	4.18241e-06	7.68326e-05
8019772	THOC4	THO complex 4	NM_005782	-1.02126	-2.02969	3.09901e-06	6.0285e-05
8022424	NF1	neurofibromin 1	NM_001128147	-1.21107	-2.31508	3.65817e-07	1.13163e-05
8067862	NF1	neurofibromin 1	NM_001128147	-1.21107	-2.31508	3.65817e-07	1.13163e-05
8079392	CCR2	chemokine (C-C motif) receptor 2	NM_001123396	-3.99763	-15.9738	7.22737e-09	5.75018e-07
8093294	CCR2	chemokine (C-C motif) receptor 2	NM_001123041	-4.23451	-18.8241	1.93352e-09	2.28693e-07
8095736	AREG	amphiregulin	NM_001657	-1.1723	-2.25371	0.00669054	0.0300226
8095744	AREG	amphiregulin	NM_001657	-1.6648	-3.17069	0.00432273	0.0210688
8105918	GTF2H2	general transcription factor IIH, polypeptide 2, 44kDa //	NM_001515	-1.18858	-2.27928	0.000127164	0.00121025
8105970	GTF2H2	general transcription factor IIH, polypeptide 2, 44kDa //	NM_001515	-1.23965	-2.3614	0.000164632	0.00148687
8112476	LOC100133280	similar to Putative POM121-like protein 1-lik	ENST00000360795	-1.0603	-2.08537	0.00882114	0.0377089
8112478	NAIP	NLR family, apoptosis inhibitory protein	NM_004536	-1.10282	-2.14773	0.00331318	0.0169318
8112519	LOC100133280	similar to Putative POM121-like protein 1-lik	ENST00000360795	-1.11233	-2.16195	0.0107534	0.0444153
8112521	NAIP	NLR family, apoptosis inhibitory protein	NM_004536	-1.10521	-2.1513	0.00362686	0.0182357
8112538	GTF2H2	general transcription factor IIH, polypeptide 2, 44kDa //	NM_001515	-1.19379	-2.28753	0.00017291	0.0015446
8117922	PRR3	proline rich 3	NM_025263	-1.02695	-2.03772	4.17803e-06	7.68159e-05
8118142	TNF	tumor necrosis factor (TNF superfamily, member 2)	NM_000594	-2.81104	-7.01792	8.04321e-10	1.2617e-07
8118149	LST1	leukocyte specific transcript 1	NM_007161	-1.99055	-3.97388	5.69544e-09	4.78718e-07
8118158	AIF1	allograft inflammatory factor 1	NM_004847	-1.71905	-3.2922	2.32633e-07	8.0271e-06
8118548	HLA-DRA	major histocompatibility complex, class II, DR alpha	NM_019111	-1.39475	-2.62943	9.77749e-06	0.00015251
8118594	HLA-DPB1	major histocompatibility complex, class II, DP beta 1 /	NM_002121	-1.06717	-2.09533	0.000846481	0.0056427
8124848	IER3	immediate early response 3	NM_003897	-1.09212	-2.13187	0.00116725	0.00734361
8125556	HLA-DPA1	major histocompatibility complex, class II, DP alpha 1	NM_033554	-1.45985	-2.7508	9.41429e-06	0.000147887
8142120	NAMPT	nicotinamide phosphoribosyltransferase	NM_005746	-1.636	-3.10803	3.41502e-08	1.78566e-06
8157691	SKA2	spindle and kinetochore associated complex subunit 2	NM_182620	-1.41041	-2.65813	1.51529e-05	0.000214704
8165735	CSF2RA	colony stimulating factor 2 receptor, alpha, low-affin	NM_001161531	-2.81206	-7.02285	1.71509e-09	2.14339e-07
8165752	IL3RA	interleukin 3 receptor, alpha (low affinity)	NM_002183	-3.91983	-15.1351	3.15207e-10	6.70359e-08
8167560	GAGE12C	G antigen 12C	NM_001098408	-1.90644	-3.74884	0.00138709	0.00843311
8171105	CRLF2	cytokine receptor-like factor 2	NM_022148	-2.61952	-6.14547	9.56646e-07	2.41343e-05
8176306	CSF2RA	colony stimulating factor 2 receptor, alpha, low-affin	NM_001161531	-2.81206	-7.02285	1.71509e-09	2.14339e-07
8176323	IL3RA	interleukin 3 receptor, alpha (low affinity)	NM_002183	-3.91983	-15.1351	3.15207e-10	6.70359e-08
8177507	GTF2H2	general transcription factor IIH, polypeptide 2, 44kDa //	NM_001515	-1.19379	-2.28753	0.00017291	0.0015446
8177674	GTF2H2	general transcription factor IIH, polypeptide 2, 44kDa //	NM_001515	-1.1865	-2.276	9.96849e-05	0.000984739
8177983	TNF	tumor necrosis factor (TNF superfamily, member 2)	NM_000594	-2.81104	-7.01792	8.04321e-10	1.2617e-07
8177988	LST1	leukocyte specific transcript 1	NM_007161	-1.99055	-3.97388	5.69544e-09	4.78718e-07
8177996	AIF1	allograft inflammatory factor 1	NM_004847	-1.71905	-3.2922	2.32633e-07	8.0271e-06
8178193	HLA-DRA	major histocompatibility complex, class II, DR alpha	NM_019111	-1.2928	-2.45003	9.94217e-06	0.000154316
8178220	HLA-DPB1	major histocompatibility complex, class II, DP beta 1 /	NM_002121	-1.10505	-2.15106	0.00309204	0.0160276
8178435	IER3	immediate early response 3	NM_003897	-1.15325	-2.22414	0.0013604	0.0083051
8178891	HLA-DPA1	major histocompatibility complex, class II, DP alpha 1	NM_033554	-1.45985	-2.7508	9.41429e-06	0.000147887
8179263	TNF	tumor necrosis factor (TNF superfamily, member 2)	NM_000594	-2.81104	-7.01792	8.04321e-10	1.2617e-07
8179268	LST1	leukocyte specific transcript 1	NM_007161	-1.99055	-3.97388	5.69544e-09	4.78718e-07
8179276	AIF1	allograft inflammatory factor 1	NM_004847	-1.71905	-3.2922	2.32633e-07	8.0271e-06
8179481	HLA-DRA	major histocompatibility complex, class II, DR alpha	NM_019111	-1.37082	-2.58618	1.22992e-05	0.000183683
8179519	HLA-DPB1	major histocompatibility complex, class II, DP beta 1 /	NM_002121	-1.1245	-2.18026	0.000667905	0.00467491
8179704	IER3	immediate early response 3	NM_003897	-1.09212	-2.13187	0.00116725	0.00734361
8180100	HLA-DPA1	major histocompatibility complex, class II, DP alpha 1	NM_033554	-1.38793	-2.61702	2.46839e-05	0.000317489
