# Supplementary material for: Integrated metabolic modelling reveals cell-type specific epigenetic control points of the macrophage metabolic network
Source: BMC Genomics. 2015 Oct 19;16:809. doi: 10.1186/s12864-015-1984-4 (PMC4617894; doi:10.1186/s12864-015-1984-4)
Supplement: Additional file 6: Table S8. — List of cofactor combinations that were not considered in the reaction equations for the determination of the entry points in Fig. 6. (XLSX 12 kb) [file 12864_2015_1984_MOESM6_ESM.xlsx]

## Sheet: cofactor couples
cofactors combinations
adp[comp]	atp[comp]	amp[comp]	pi[comp]	ppi[comp]
cdp[comp]	ctp[comp]	cmp[comp]	pi[comp]	ppi[comp]
gdp[comp]	gtp[comp]	gmp[comp]	pi[comp]	ppi[comp]
idp[comp]	itp[comp]	imp[comp]	pi[comp]	ppi[comp]
udp[comp]	utp[comp]	ump[comp]	pi[comp]	ppi[comp]
akg[comp]	glu_L[comp]
nadp[comp]	nadph[comp]	nad[comp]	nadh[comp]
gln_L[comp]	glu_L[comp]
gthrd[comp]	gthox[comp]
datp[comp]	dadp[comp]	damp[comp]	pi[comp]	ppi[comp]
dgtp[comp]	dgdp[comp]	dgmp[comp]	pi[comp]	ppi[comp]
dctp[comp]	dcdp[comp]	dcmp[comp]	pi[comp]	ppi[comp]
dttp[comp]	dtdp[comp]	dtmp[comp]	pi[comp]	ppi[comp]
dutp[comp]	dudp[comp]	dump[comp]	pi[comp]	ppi[comp]
crn[comp]	coa[comp]
fad[comp]	fadh2[comp]	fadh[comp]
co2[comp]	hco3[comp]
coa[comp]	accoa[comp]
amp[comp]	imp[comp]	pi[comp]
pap[comp]	paps[comp]
